# Supplementary material for: How to strengthen primary health care? An exploratory study on the policy of vertical integration of high-quality medical resources based on symbiosis theory
Source: Front Public Health. 2025 May 14;13:1578712. doi: 10.3389/fpubh.2025.1578712 (PMC12116632; doi:10.3389/fpubh.2025.1578712)
Supplement: Supplementary file 1 [file Table_1.XLSX]

## Sheet: R4
Level code	Region	Policy document code	Policy document name	Time	Policy issuing unit	Policy entry code	Policy entry	Symbiotic unit 1	Symbiotic unit 2	Symbiotic model	Symbiotic Environment	Symbiotic interface
00	National	01	Notice of The General Office of the State Council on Printing and Distributing the Outline of the National Medical and Health Service System Planning (2015-2020) - State Council (2015) No.14	2015-03-06	General Office of the State Council	6-2	Through technical support, personnel training, management guidance and other ways, public hospitals should help and guide the primary medical and health institutions that have established a division of labor and cooperation relationship with them to improve their service capacity. We will allow doctors in public hospitals to practice in more than one place, explore the establishment of a database…	Public hospital	Primary	Technical support, personnel training, management guidance	Policy: Allow doctors in public hospitals to practice in multiple places, explore the establishment of a database of physician practice information	Medical Resource
00	National	02	Opinions of The General Office of the State Council on Promoting the High-quality Development of Public Hospitals - Guo Changfa (2021) No.18	2021-06-04	General Office of the State Council	4-4	Improve the performance evaluation mechanism. Adhere to and strengthen the public welfare orientation, fully carry out the performance assessment of public hospitals, continue to optimize the performance assessment index system, and focus on the assessment of medical quality, operational efficiency, sustainable development, satisfaction evaluation, etc. Reform the internal performance appraisal m…			Urban medical group、County medical community	Policy: We will improve the performance appraisal system for urban medical groups and county medical communities.	Medical Resource
00	National	03	Notice of The State Council on the issuance of the 13th Five-Year Plan for Deepening the Reform of the Medical and Health System - Guofa (2016) No.78	2016-12-27	The State Council	3-1-3	Guided by resource sharing and talent sinking, the medical consortium is built into a community of interests, a community of responsibility, and a community of development, forming a regional collaborative service model with clear responsibilities, rights, and benefits.			medical alliance		Medical resource 、Personnel
00	National					3-3-1	Establish and improve the policies and measures for long-distance referral, promote the direct settlement of long-distance medical treatment and promote the sinking of medical resources, promote the construction of medical unions, and establish the coordination of hierarchical diagnosis and treatment system.			medical alliance	Policy: Establish and improve the policies and measures for long-distance referral, promote the direct settlement of long-distance medical treatment and promote the sinking of medical resources, promote the construction of medical unions, and establish the coordination of hierarchical diagnosis and treatment system.	Medical Resource
00	National	04	Implementation opinions on simultaneously promoting the comprehensive reform of public TCM hospitals	2015-12-01	National Administration of Traditional Chinese Medicine, National Health Commission	5-13	Encourage and guide high-quality TCM medical resources to go down to the grassroots level, encourage the establishment of TCM medical association, urban and rural matching support or assistance, and promote the TCM diagnosis and treatment level of multiple diseases, frequently-occurring and chronic diseases, etc., to improve the ability to treat acute and critical diseases.	Primary		Traditional Chinese medicine regional medical alliance、Rural and urban pairing assistance	Policy: Doctors of Chinese medicine practice in multiple places	Traditional Chinese medicine resource
00	National					5-14	Initially realize the sinking of high-quality medical resources in third-level TCM hospitals, and establish division of labor and cooperation with grassroots medical and health institutions Order of medical treatment.	Tertiary Chinese medical institutions	Primary			Medical Resource
00	National	05	"14th Five-Year Plan" quality and efficient medical and health service system construction implementation plan	2021-06-21	National Development and Reform Commission	3	The central budget will focus on supporting the construction of national medical centers and regional medical centers, and promote the expansion and sinking of high-quality medical resources at the provincial level	Provincial		National Medical center、National Regional Medical Center	Economic:The central budget will focus on supporting the construction of national medical centers and regional medical centers.	Medical Resource
						4-1-3	Guide provincial institutions to promote high-quality obstetrics and gynecology and pediatric resources to the grassroots through leading the formation of medical groups and matching support.	Provincial	Primary	Medical community、Pairing assistance		Gynaecology and obstetrics medical resource、 Pediatric department medical resource
00	National	06	Notice on the issuance of the Comprehensive Performance appraisal work program of medical consortiums (trial)	2018-09-04	National Health Commission, National Administration of Traditional Chinese Medicine	1-2	By reasonably setting performance assessment indicators, strengthening assessment and system constraints, promoting the implementation of public hospitals' public welfare, and establishing a mechanism to guide public hospitals to actively sink resources and cooperate with grassroots medical and health institutions.	Public hospital	Primary		Policy: Reasonably set performance appraisal indicators	Medical Resource
00	National	07	Notice on issuing guidelines on Promoting Reform and Development of Nursing Service Industry	2018-06-21	National Health Commission, National Development and Reform Commission, Ministry of Education, Ministry of Civil Affairs, Ministry of Finance,Ministry of Human Resources and Social Security, State Administration for Market Regulation, China Banking and Insurance Regulatory Commission, National Administration of Traditional Chinese Medicine, China Disabled Persons' Federation and Logistics Support…	2-4	Promote the sinking of high-quality nursing resources in large hospitals through the establishment of medical consortia, and help drive the improvement of continuous medical institutions and grassroots nursing service capabilities.	Large hospital	Primary	medical alliance		Nursing resource
00	National	08	Notice of The General Office of the State Council on Deepening the Key Tasks of the Reform of the Medical and Health System in 2019 - State Administration of Development (2019) No.28	2019-05-23	General Office of the State Council	2-29	We will guide the orderly development of medical complexes, especially medical communities, encourage medical institutions at all levels and of all types, including social medical institutions, to participate in equal and moderate competition, promote the sinking of high-quality medical resources, and avoid problems such as "horse-racing" and "siphoning" patients in large hospitals.	Medical institutions at all levels and of all types, including those run by the public			Policy: We will guide the orderly development of medical consortiums, especially medical communities, and encourage equal participation and moderate competition among medical institutions at all levels and of all types, including medical institutions run by the public	Medical Resource
00	National	09	Notice on the pilot work of the construction of tight city medical group	2023-01-29	National Health Commission, National Development and Reform Commission,Ministry of Finance, Ministry of Human Resources and Social Security, State Administration of Traditional Chinese Medicine, National Disease Control and Prevention Administration	2-3-1	We will promote the sinking of quality medical resources. Integrate the tight medical resources of urban medical groups, establish the sinking mechanism of high-quality medical resources, in principle, the lead hospital should at least 1/3 of the outpatient number source and 1/4 of the inpatient beds to the family doctor contract service team or grassroots medical and health institutions, and the…		Family doctor contracted service team、Primary	Tight type urban medical group		Clinic Number Source,Inpatient bed
						2-4-3	Establish a public welfare oriented external assessment and evaluation mechanism, and the National Health Commission takes the lead in organizing the performance assessment of tight urban medical groups, focusing on the assessment of grid layout, medical order, service efficiency, operation management, security mechanism, satisfaction evaluation, etc., to promote the sinking of medical resources …				Policy: Establish a public-welfare oriented external evaluation mechanism
00	National	10	Notice of the General Office of the National Health Commission on carrying out the mobile medical work of the National Medical Team in 2020	2020-04-28	General Office of the National Health Commission		All text			Itinerant treatment,Technical support,Management guidance,Talent cultivation,Set up a remote collaborative network
00	National	11	Opinions of The State Council on the Division of Labor among Key Work Departments in the Implementation of the Government Work Report - Guofa (2018) No.9	2018-04-12	State Council	10-39	Through the development of "Internet + medical care" and medical association, high-quality medical resources will be sunk.			medical alliance、"Internet + Healthcare"		Medical Resource
00	National	12	Notice of The General Office of the State Council on Deepening the reform of the Medical and Health System in 2014 and Key Work tasks in 2015 - State Council (2015) No.34	2015-04-26	General Office of the State Council	1-1	It is required to base on China's actual conditions, learn from international advanced experience, and strive to solve the problem of medical reform, emphasizing that without universal health, there will be no all-round well-off society, pointing out that the focus of medical and health work should be shifted down, medical and health resources should be sunken, and safe, convenient and inexpensiv…				Policy	Medical Resource
00	National	13	Notice of The General Office of the State Council on Deepening the Key Tasks of the Medical and Health System Reform in the second half of 2020 - State Administration of Development (2020) No. 25	2020-07-23	General Office of the State Council	6-22	We will continue to promote the construction of regional medical centers, promote the expansion, sinking and balanced distribution of high-quality medical resources, and establish a management system and operation mechanism compatible with regional medical centers.			Regional medical centers		Medical Resource
00	National	14	Notice of the Office of the State Administration of Traditional Chinese Medicine on Strengthening Information Technology to Support the Prevention and Control of the Novel Coronavirus Pneumonia Epidemic in Traditional Chinese Medicine - Financial Letter (2020) No.25	2020-02-08	State Administration of Traditional Chinese Medicine Office	2-3	Give full play to the role of the health information platform of the TCM library, use the remote consultation function module to promote the high-quality TCM resources of the province (autonomous region and city) to dip into the grassroots level, and provide remote consultation, prevention and treatment guidance and other services for the TCM library at the grassroots level; We will use functiona…		Traditional Chinese medicine hall of primary medical and health institutions	Remote consultation prevention and control guidance, online training	Technology: Traditional Chinese Medicine Library health information platform function, using remote consultation function module	Traditional Chinese medicine resource
00	National	15	Guideline of The General Office of the State Council on Promoting the Development of Care Services for Infants and young Children under the age of 3	2019-05-17	General Office of the State Council	2-2	Give full play to the role of grid service management, vigorously promote resources, services, and management to sink to the community, and similar institutions and organizations have greater achievements in serving the needs of the masses such as infant care.	Community				Medical resource、 Service、 Management
00	National	16	Notice of the General Office of the National Health Commission on Strengthening Information Technology to Support the prevention and control of the novel Coronavirus Pneumonia Epidemic - Planning Letter (2020) No. 100 of the National Health Office	2020-02-05	General Office of the National Health Commission	2-4	Give full play to the role of provincial telemedicine platforms, encourage major hospitals, including provincial-level designated treatment hospitals, to provide remote consultation, prevention and treatment guidance and other services, and use information technology to dip expert resources to improve the ability of grassroots and community medical and health institutions to deal with the epidemi…	Large hospital	Primary、Community health care institutions	Remote consultation, prevention and treatment guidance	Technology: Telemedicine platform	Expert
00	National	17	Notice of the National Health Commission on issuing the "14th Five-Year Plan" Health Standardization Work Plan - National Health Regulations (2022) No. 2	2022-01-11	National Health Commission	4-11	Improve the standard system of medical and health services, promote the expansion and sinking of high-quality medical resources through standardization, and strengthen the standardization of county-level medical facilities and equipment.					Medical Resource
00	National	18	National Health Commission, State Administration of Traditional Chinese Medicine, State Bureau of Disease Prevention and Control, Guidance on doing a good job in county mobile medical treatment and accredited services	2023-03-17	National Health Commission, State Administration of Traditional Chinese Medicine, National Disease Control and Prevention Administration	1-1	Adhere to the Party's policy on health and health work in the new era of "focusing on the grassroots" and "attaching equal importance to traditional Chinese and Western medicine", based on the changing trend of population flow at the county level and the actual changes in rural forms, follow the direction of deepening the reform of the medical and health system, optimize the supply of medical and…	County-level hospital	Township health center、village	Talent cultivation		Medical Resource
00	National	19	Implementation Plan of the National Health Commission on Implementing the 2021-2030 Program for the Development of Women and Children in China	2022-04-02	National Health Commission	4-3	Strengthen the clinical capacity building of maternity and child health institutions at all levels and general hospitals in obstetrics, gynecology and pediatrics, and promote high-quality medical resources to the grassroots through various forms such as specialist alliances, medical groups and business trusteeships.	Maternal and child health institutions and general hospitals at all levels		Specialist league,Medical group,Trusteeship		Medical Resource
00	National	21	Notice on the issuance of a work plan to solve the Prominent Problems of Ensuring Basic Medical care for the Poor	2019-07-10	National Health Commission, National Development and Reform Commission, Ministry of Finance, State Medical Insurance Bureau, State Administration of Traditional Chinese Medicine, Poverty Alleviation Office of The State Council	2-3	Achieve full coverage of telemedicine in county-level hospitals in poor counties, expand the content of services, enrich the content of services, and effectively promote the sinking of high-quality medical resources through remote consultation, ward rounds, teaching, training and other forms.	County hospitals in poor counties		Remote consultation, ward rounds, teaching, training	Technology: Telemedicine	Medical Resource
00	National	22	Notice on the technical specifications and financial management of the "Internet + Medical Service" project of public medical institutions	2020-05-08	National Health Commission, State Administration of Traditional Chinese Medicine		The development of "Internet + medical services" (including telemedicine) is an important measure to promote the integration and sharing of regional medical resources, promote the sinking of high-quality medical resources, and reduce the cost of medical treatment for patients.			"Internet + Medical services"		Medical Resource
00	National	23	Notice on the issuance of Opinions on Strengthening the Reform and Development of Children's Medical and Health Services - National Health Medical Development (2016) No.21	2016-05-18	National Health and Family Planning Commission, National Development and Reform Commission, Ministry of Education, Ministry of Finance, Ministry of Human Resources and Social Security, National Administration of Traditional Chinese Medicine	4-12	We will promote the sinking of high-quality medical resources for children. Through the establishment of hospital groups, medical consortiums, matching support and other ways to promote the sinking of high-quality children's medical resources. Pediatricians in children's hospitals, general hospitals at or above secondary levels and maternal and child health institutions are encouraged to practice…	Children's hospital、Secondary and above general hospitals、Maternal and child health institution	Primary	Medical group, medical alliance, Pairing assistance. Make regular visits and rounds.	Policy: Pediatricians practice in more than one primary medical and health institution	Children's medical resource
00	National	24	Notice on the issuance of the Healthy China Action - Cancer Prevention Action Implementation Plan (2023-2030)	2023-10-30	National Health Commission, National Development and Reform Commission, Ministry of Education, Ministry of Science and Technology, Ministry of Civil Affairs, Ministry of Finance, Ministry of Ecology and Environment, Ministry of Agriculture and Rural Affairs, General Administration of Financial Supervision, State Medical Insurance Bureau, State Administration of Traditional Chinese Medicine, Natio…	3-7	Promote the expansion, sinking and balanced distribution of high-quality cancer prevention and treatment resources, and further improve the cancer prevention and treatment capacity in central and western regions and at the grass-roots level through the project to improve the diagnosis and treatment capacity of difficult diseases, the construction of key specialties, and the matching support for u…		Central and western regions、Primary	Upgrading of diagnosis and treatment capacity for difficult diseases,Key speciality construction,Pairing assistance for urban and rural hospitals		Cancer prevention and control of resource
00	National	25	Notice on the issuance of an Action Plan for Further Improvement of nursing services (2023-2025)	2023-06-15	National Health Commission, State Administration of Traditional Chinese Medicine	4-13	With the grid layout of urban medical groups and county medical communities as carriers, the sinking and driving role of high-quality nursing resources of large medical institutions is given play. Through the establishment of specialized nursing joint teams, one-to-one mentoring, personnel training, remote nursing consultation, etc., the primary medical institutions in the medical union (county m…	Large hospital	Primary	Urban medical group,County medical community:establish nursing spelcialist medical alliance,One-on-one coaching,Talent cultivation,Tele-nursing consultation		Nursing resource
00	National	26	Notice on the issuance of the "14th Five-Year Plan" period of third-level hospitals to help county-level hospitals work program	2021-12-16	National Health Commission, National Rural Revitalization Administration, State Administration of Traditional Chinese Medicine, Political Work Department of the Central Military Commission, Central Military Commission Logistics Support Department	1-1	Through the matching assistance of third-level hospitals, we will guide the sinking of high-quality medical resources, continue to promote the improvement of the comprehensive capacity of county-level hospitals, and allow the people to enjoy basic medical and health services nearby.	Tertiary hospital	Primary	Pairing assistance		Medical Resource
00	National					2-3	Through talent and technology sinking, help recipient hospitals develop new technologies and new businesses in combination with actual needs, and fill the gaps in technology and business.	Tertiary hospital	County-level hospital	Develop new technologies and new businesses		Medical Resource
00	National	27	Guiding Opinions on Further improving and implementing positive Birth Support measures	2022-07-25	National Health Commission, National Development and Reform Commission, Propaganda Department of Central Committee, Ministry of Education, Ministry of Civil Affairs, Ministry of Finance, Ministry of Human Resources and Social Security, Ministry of Housing and Urban-Rural Development, People's Bank of China, State-owned Assets Supervision and Administration Commission of the State Council , State …	2-2	During the "14th Five-Year Plan" period, the central budget invested in supporting the construction of about 10 national regional medical centers for pediatrics, promoting the construction of pediatric medical complexes, and promoting the sinking and balanced distribution of high-quality pediatric medical resources.			Pediatric national regional medical center, Pediatric medical alliance	Economic:The central budget will focus on supporting the construction of national medical centers and regional medical centers.	Pediatric department medical resource
00	National	28	Opinions on taking People's health as the center and Promoting high-quality Development of Medical Services	2018-08-07	National Health Commission, National Administration of Traditional Chinese Medicine	3-2	Coordinate medical resources within the region, establish city medical groups and county medical communities in a grid layout, promote the construction of specialty alliances for major diseases and medical resources in short supply, accelerate the establishment of telemedicine collaboration networks, and promote the sinking of high-quality medical resources.			Urban medical group、County medical community，Establish specialist alliances for major diseases and resource shortages and telemedicine collaboration network		Medical Resource
00	National	29	Notice of The General Office of the State Council on issuing the 14th Five-Year National Health Plan	2022-04-27	General Office of the State Council	6-2	To promote the sinking of pharmaceutical care in medical combination, clinical pharmacists guide primary medical and health institutions to improve the level of rational drug use, focusing on providing drug guidance for chronic disease patients who have contracted services.		Primary	medical alliance		Pharmaceutical service
00	National	30	Guideline of The General Office of the State Council on the Pilot Comprehensive Reform of urban public hospitals	2015-05-06	General Office of the State Council	7-23	We will promote and standardize the practice of doctors in multiple areas, and encourage quality medical resources to reach the community level.	Tertiary hospital	Primary		Policy: We will promote and standardize the practice of doctors in multiple fields	Medical Resource
00	National	31	Guiding Opinions on Promoting the construction and development of medical consortiums	2017-04-23	General Office of the State Council	1-2	Using the advantages of the concentration of high-quality resources in third-level public hospitals, through technical assistance, personnel training and other means, to play a technical radiation and driving role in the grassroots. Encourage the unified management mode within the medical community, give full play to the intensive advantages, promote the sharing of regional medical resources, giv…	Tertiary public hospital	Primary	medical alliance、Technical assistance、Talent cultivation、Unified management	Policy: Encourage the unified management model within the medical alliance	Medical Resource
00	National					4-2	Give full play to the leading role of tertiary public hospitals, and according to the disease spectrum and the diagnosis and treatment needs of key diseases in the region, medical personnel are dispatched to promote the sharing of high-quality medical resources and sinking to the grassroots through various ways such as specialty co-construction, clinical teaching, business guidance, teaching roun…	Tertiary public hospital	Primary	Specialty co-construction, clinical teaching, business guidance, teaching rounds, scientific research and project collaboration		Medical Resource
00	National					5-2	Explore the implementation of a variety of payment methods such as total medical insurance payment for the division of labor and cooperation mode such as vertical cooperation, and formulate corresponding assessment methods, guide the formation of a smooth referral mechanism within the medical alliance, and promote the sinking of high-quality medical resources.			medical alliance	Policy: Explore the implementation of a variety of payment methods such as total medical insurance payment for vertical cooperation and other division of labor cooperation models, and formulate corresponding assessment methods	Medical Resource
00	National					5-4	Strengthen the assessment and institutional constraints, establish the assessment index system of the medical union, focus on the assessment of the medical union technology radiation driven, medical resources sinking, etc., not only the assessment of business volume, but also the sinking of medical resources in tertiary hospitals, the cooperation with grass-roots medical and health institutions, …	Tertiary hospital	Primary		Policy: Strengthen the assessment and system constraints, establish the medical alliance assessment index system	Medical Resource
00	National	32	Guiding Opinions of The General Office of the State Council on Promoting the Construction of Hierarchical Diagnosis and Treatment System - State Council (2017) No.70	2015-09-08	General Office of the State Council		All text					Medical Resource
00	National	33	Notice of The General Office of the State Council on issuing the Healthy Children Action Improvement Plan (2021-2025) - National Health Maternal and Child Development (2021) No.33	2021-11-05	National Health Commission	3-5-14	Encourage TCM medical institutions or qualified maternal and child health institutions to lead the establishment of maternal and child (pediatric) TCM alliance, strengthen cooperation through project cooperation, joint wards, disciplinary assistance and other forms, and actively promote the sinking of high-quality TCM resources.	Maternal and child health institutions		Maternal and child (Pediatric) traditional Chinese medicine medical alliance：Project cooperation, joint ward, subject assistance		Traditional Chinese medicine resource
00	National					3-7-20	Extensive remote consultation, online referral, remote training and guidance will be carried out to promote the sinking of high-quality medical resources.			Remote consultation, online referral, remote training and coaching		Medical Resource
00	National	34	Guiding opinions of the National Health Commission on promoting clinical specialty capacity building	2023-07-18	National Health Commission	4-13	In the process of strengthening specialized capacity building, medical institutions should adhere to the orientation of supporting and helping the grassroots, and help the grassroots medical and health institutions to improve their capacity and improve their level through various ways such as training talents, telemedicine, sinking talents, and inspection Tours.	Primary		Cultivate and train talents, Telemedicine, Itinerant treatment		Personnel
00	National	35	Notice of the General Office of the National Health Commission on the issuance of the "Thousand Counties Project" County Hospital Comprehensive capacity Improvement work plan (2021-2025) - Medical Letter of the National Health Office (2021) No.538	2021-10-27	General Office of the National Health Commission	1-2	Promote the sinking of provincial and municipal quality medical resources to the county level, combine the upgrading and capacity expansion project of county hospitals, make up for the shortcomings of medical service and management capabilities of county hospitals, gradually realize the integration and sharing of medical resources within the county level, and effectively implement the leading rol…	Provinces, cities and counties				Medical Resource
00	National	36	Notice on doing a good job in 2017 family doctor contract service work	2017-05-08	National Health and Family Planning Commission	3	In order to strengthen the construction of the medical union and promote the sinking of high-quality medical resources, the large hospitals in the medical Union should regularly send experts to the grassroots, through resident services, consultation, teaching and other ways, to help the grassroots encourage specialists to join the contracted service team, and provide technical support for family …	Large hospital in medical alliance	Primary	medical alliance: stationing experts，on-site service, consultation, teaching		Medical Resource
00	National	37	Notice on the issuance of Strengthening the Work Plan of third-level TCM Hospitals to Help county-level TCM hospitals in Poor Counties - National TCM Medical Administration (2019) No.7	2019-06-18	National Administration of Traditional Chinese Medicine, Poverty Alleviation Office of The State Council		(Ⅱ)Carry out on-site assistance. Each year, a team of at least three medical staff should be dispatched to assist the hospital at the site, and the staff should serve as the deputy president and discipline leader of the hospital. When a number of hospitals help a county-level Chinese medicine hospital in a poor county, the professional and quantity distribution of dispatched medical personnel sha…	Tertiary traditional Chinese medicine hospital、County-level traditional Chinese medicine hospital		Assist, train professional and technical personnel, and carry out telemedicine services of traditional Chinese medicine（Remote diagnosis, remote consultation, remote ward round, remote monitoring, remote teaching）	Technology: "Internet +"	Traditional Chinese medicine resource
00	National	38	Notice on readjutting some third-level hospitals to help county-level hospitals in poor counties again	2019-09-16	National Health Commissionm, National Rural Revitalization Administration, National Administration of Traditional Chinese Medicine, Central Military Commission Logistics Support Department	1	Tertiary hospitals should adopt the "group" mode of help, assign the president or deputy president, the director of the nursing department and the discipline leader to the county-level hospital, and at least 5 teams of medical personnel (TCM hospitals can be assigned 3) to the station to help, and when multiple tertiary hospitals help a county hospital in poor counties, jointly negotiate to deter…	Tertiary hospital	County-level hospital	Group help support		Medical Resource
00	National					4	All localities should establish a supervision and management model that combines network reporting and on-site verification, strictly assess the number of accredited personnel, on-the-job situation, accredited time and the development of help work in each third-level hospital, and promptly correct the problems such as inadequate dispatch and ineffective help work. The provincial health administra…				Policy: All localities should establish a supervision and management model that combines network reporting and on-site verification, and strictly assess the number of staff dispatched to each third-level hospital, their on-the-job situation, their time of dispatch, and the development of help work	Medical Resource
00	National	39	Notice of the General Office of the National Health Commission on issuing the Birth Defect Prevention and Control Capacity Improvement Plan (2023-2027)	2023-08-25	General Office of the National Health Commission	3-6-17	Make full use of telemedicine platforms such as "Women and Children on the Cloud" to carry out remote training, remote guidance, remote consultation, online referral, etc., strengthen the business support role of remote ultrasound diagnosis guidance, and promote the sinking of high-quality medical resources.			Remote training, remote guidance, remote consultation, online referral	Technology: Telemedicine platforms such as "Women and Children on the Cloud" ,strengthen the business support role of remote ultrasound diagnosis guidance	Medical Resource
00	National	40	Notice on the issuance of implementation opinions on Consolidating and Expanding Health Poverty alleviation Achievements and effectively connecting Rural revitalization	2021-02-01	National Health Commission, National Development and Reform Commission, Ministry of Industry and Information Technology, Ministry of Civil Affairs, Ministry of Finance, Ministry of Human Resources and Social Security, Ministry of Ecology and Environment, Ministry of Housing and Urban-Rural Development, Ministry of Agriculture and Rural Affairs, State Medical Insurance Bureau, National Administrat…	3-9	Strengthen the construction of key clinical specialties, promote the expansion and sinking of high-quality medical and health resources, and improve the allocation of health resources in poverty-stricken areas.			Construct key clinical speciality vocational school		Medical Resource
00	National	41	Notice on issuing opinions on Accelerating the development of rehabilitation medical work	2021-06-08	National Health Commission, National Development and Reform Commission, Ministry of Education, Ministry of Civil Affairs, Ministry of Finance, State Medical Insurance Bureau, State Administration of Traditional Chinese Medicine,China Disabled Persons' Federation	4-12	Encourage secondary and above hospitals with conditions in the medical union to help primary medical institutions improve their rehabilitation medical capacity by establishing joint rehabilitation medical teams, one-to-one assistance, and selecting rehabilitation experts to make regular visits to primary medical institutions, ward rounds, and training.	Secondary and above hospitals	Primary	Rehabilitation medical team, One to one help, Dispatching rehabilitation specialist sinking, out on a call,Ward rounds, training		Rehabilitation medical resource
00	National	42	Notice on the issuance of the work plan on Improving the COVID-19 medical security capacity in Rural Areas by relying on county medical communities	2022-12-11	The Joint Prevention and Control Mechanism of The State Council for the novel coronavirus pneumonia epidemic	2	Based on the support relationship between urban and rural hospitals in the province, select the second-level and above general hospitals with strong comprehensive strength in the province (in principle, it is a third-level general hospital, hereinafter referred to as "urban support hospital"), and establish a support mechanism with counties (cities) according to the principle of zoning package, b…	Secondary and above general hospital、County（City）		Itinerant treatment,dispatch professional, establish telemedicine collaboration network		Medical Resource
00	National	43	Notice on further improving the mechanism to promote the sinking of urban medical resources to county-level hospitals and urban and rural grassroots	2024-04-28	National Health Commission, State Administration of Traditional Chinese Medicine, National Disease Control and Prevention Administration	1-2	Urban hospitals give priority to the selection of management and health professionals with good quality and professional skills for management and technical assistance, and determine the number and duration of accredited personnel.	Urban tertiary public hospital	County-level hospital	Dispatch professional		Medical Resource
00	National					2	Municipal and above local health administrative departments, Chinese medicine competent departments, disease control competent departments, with the grid layout of tight urban medical groups and specialist alliances as the carrier, arrange urban secondary and above hospitals to select medical personnel to support community health service centers. Medical staff selected from urban secondary and ab…	Urban secondary and above hospitals	Community health service center	Tight type urban medical group、Specialist league：itinerant treatment, teaching, train-Tight type teaching, teaching rounds, case discussion		Medical Resource
00	National					3	Municipal and above local health administrative departments, traditional Chinese medicine departments, disease control departments, with the construction of a tight county medical community as the carrier, organize urban secondary hospitals and county hospitals to support township health centers. Urban secondary hospitals and county-level hospitals shall select health professionals with intermedi…	Urban secondary hospitals、County-level hospital	Township health center	Dispatched personnel: visiting, teaching, training	Technology: Remote medicine, Internet diagnosis and treatment	Medical Resource
00	National					4	Urban third-level hospitals will carry out regular medical Tours to counties and townships, and county (district) hospitals will carry out regular medical Tours to townships and villages, and township health centers will be responsible for village-level inspection services to increase the supply of basic medical and health services to rural residents.	Urban tertiary public hospital-County-Country-Village		Itinerant treatment		Medical Resource
00	National					5	Use information technology to connect medical institutions at all levels. (Ⅰ)We will accelerate information connectivity. Promote unified operation and interconnection of information systems within the medical community, gradually realize continuous records of electronic health records and electronic medical records in county medical communities, information sharing of medical services, public he…				Technology: Remote medicine, Internet diagnosis and treatment	Medical Resource
00	National	44	The General Office of the State Council issued a notice on Several Measures to Accelerate the Improvement of the Fertility Support Policy System and Promote the Construction of a Childbearing Friendly Society	2024-10-19	General Office of the State Council	3-5	We will further implement the construction project of national regional medical centers for pediatrics, dynamically support the development of key clinical specialties such as obstetrics and pediatrics, promote the construction of pediatric medical consortiums, and promote the expansion and sinking of high-quality pediatric medical resources and a balanced regional layout.			Pediatric national regional medical center, Pediatric medical alliance		Pediatric department medical resource
00	National	45	Notice on the issuance of the Opinions on Strengthening the Capacity Building of Critical Care Medical Services	2024-04-01	National Health Commission, National Development and Reform Commission, Ministry of Education, Ministry of Finance, Ministry of Human Resources and Social Security, State Medical Insurance Bureau, State Administration of Traditional Chinese Medicine, National Disease Control and Prevention Administration	2-3	In combination with the construction of the national regional medical center, the construction project of the national regional medical center, and the construction of the provincial regional medical center, the expansion and sinking of high-quality medical resources are promoted through the modes of trustement and cooperation.			National regional medical center, Provincial regional medical center: Trusteeship ,Cooperation and co-construction		Medical Resource
00	National					2-4	Strengthen the construction of critical care medicine specialty alliances and telemedicine collaboration networks, and guide high-quality medical resources to sink.			Critical care medicine specialist league, telemedicine collaboration network		Medical Resource
00	National					3-9	Accelerate the promotion of "Internet plus", telemedicine and other information service models, and use information means to guide quality medical resources to sink.				Technology: "Internet +"	Medical Resource
00	National	46	Notice of State Administration of Traditional Chinese Medicine on Further Strengthening the construction of Geriatrics Department of Traditional Chinese Medicine Hospital	2023-12-15	National Administration of Traditional Chinese Medicine	2	The superior specialties of the national TCM geriatrics Department should lead the formation of a specialist alliance, promote the sinking of high-quality TCM geriatrics department resources, standardize diagnosis and treatment behaviors, and improve service capabilities through specialist assistance, technical promotion, academic exchanges, and scientific research collaboration.	National Chinese medicine geriatric disease advantage specialty		Specialist league：Specialist assistance, technical promotion, academic exchange, scientific research collaboration		Geriatrics department of traditional Chinese medicine health resource
00	National	47	Notice on deepening the construction of traditional Chinese Medicine Museum and strengthening the allocation of traditional Chinese medicine doctors	2023-12-06	State Administration of Traditional Chinese Medicine General Department, General Office of the National Health Commission, General Office of the Ministry of Education, General Office of Ministry of Human Resources and Social Security	2-2	Promote the flow of TCM doctors to the grassroots. Establish and improve the mechanism for TCM physicians in county-level hospitals to regularly provide services to TCM libraries, and improve the long-term mechanism for the sharing of medical resources, services and technologies from higher-level hospitals in county medical communities to grassroots medical and health institutions in the medical …	Second or above traditional chinese medicine hospital（County-level hospital）	Traditional Chinese medicine hall of primary medical and health institutions	County medical community，Pairing assistance:Long-term deployment, regular consultations,establish traditional Chinese medicine expert inheritance workshops in primary medical and health institutions	Policy: To implement the grass-roots service system, Chinese medicine doctors promoted to deputy senior titles should have accumulated more than 1 year of service experience in medical and health institutions below the county level or counterpart support.	Traditional Chinese medicine resource、 Traditional Chinese service、 Traditional Chinese technology
28	Beijing	01	The General Office of the Beijing Municipal People's Government issued the Notice on the Implementation Plan for Promoting the High-quality Development of Public Hospitals in Beijing - Beijing Administration (2022) No.23	2022-08-12	General Office of Beijing Municipal People's Government	3-11	We will improve the evaluation indicators of medical consortiums, promote the sinking of high-quality medical resources, and improve the capacity of community-level services and the health of residents.	Public hospital			Policy: Evaluation index of medical consortium	Medical Resource
28	Beijing	02	Notice of Beijing Municipal People's Government on printing and distributing the Plan for the Construction of Healthy Beijing during the 14th Five-Year Plan Period	2021-12-21	Beijing Municipal People's Government	5-2-4	Strengthen the construction of compact medical associations and specialized medical associations, promote the pilot work of health associations, accelerate the expansion and sinking of high-quality medical resources, strengthen the functions of community appointment registration and referral services, classify and specify the number source sinking system of large hospitals, expand the proportion …	Municipal hospital、Primary		Tight type medical alliance, Specialist medical alliance, Health alliance		Clinic Number Source
	Beijing					5-2-8	Formulate unified standards for professional pharmaceutical care, deepen drug consultation and outpatient services in tertiary hospitals, promote the sinking of pharmaceutical care in medical consortia, improve the capacity of grass-roots pharmacists, and improve the level of rational drug use of residents.	Medical and health institutions in the medical alliance			Policy: To formulate unified standards for professional pharmaceutical care	Pharmaceutical service
28	Beijing	03	The Beijing Municipal People's Government of the CPC Beijing Municipal Committee issued the "Implementation Opinions on Strengthening the Work on Aging in the Capital in the New Era" Notice	2022-04-30	Beijing Municipal People's Government	3-8	Continue to promote the grassroots appointment and referral within the medical community, further standardize the appointment and referral service standards, service processes and management methods, increase the sinking of the number source, promote on-demand referral, and facilitate the elderly to register for medical treatment.			medical alliance		Clinic Number Source
28	Beijing	04	Opinions of Beijing Municipal People's Government on Supporting the revitalization and development of traditional Chinese medicine	2017-02-07		2-2-3	We will establish a subsidy system for grassroots TCM services for famous veterans, improve the on-site service system for TCM practitioners, and guide high-quality TCM service resources to sink to the grassroots.	Large traditional Chinese medicine hospital、Primary			Policy:Establish a subsidy system for grassroots traditional Chinese medicine services for senior practitioners, and improve the on-site service system for TCM practitioners	Traditional Chinese medicine service
28	Beijing	05	Notice of the General Office of the Beijing Municipal People's Government on the issuance of the Implementation Plan for Deepening the Reform of the Medical and Health System during the 13th Five-Year Plan Period in Beijing	2017-09-18	General Office of Beijing Municipal People's Government	1-2-2	Efforts should be made to promote the "double sinking" of the focus of medical and health work and resources, make up for the shortcomings of the grass-roots level, promote the "double improvement" of the attractiveness and service capacity of the grass-roots medical and health professions, and provide a strong guarantee for the construction of the hierarchical diagnosis and treatment system.					Medical Resource
28	Beijing	06	Notice of Beijing Municipal People's Government on printing and distributing the Implementation Plan for the Comprehensive Reform of Urban Public Hospitals in Beijing	2016-02-06	Beijing Municipal People's Government	5-20	We will promote and standardize the multi-point practice of doctors and promote the sinking of high-quality medical resources.	Public hospital、Primary			Policy:Physicians practice multiple sites	Medical Resource
28	Beijing	07	Notice on carrying out the pilot reform of the operating mechanism of grassroots medical and health institutions to Promote the construction of hierarchical diagnosis and treatment system	2016-11-23		6-4	Increase service supply through "four batches", matching support, rounds, free clinic, rehiring retirees, two-way referral, improving the setting of departments, adding institutional beds and other measures; Through the training of general practitioners, strengthening of continuing medical education, sinking of high-quality resources, multi-point practice of doctors, special posts for doctors, up…			Pairing assistance,itineraries, free medical visits, rehiring retirees, two-way referral, improving department setup, and increasing hospital beds		Medical Resource
28	Beijing	08	Notice on issuing the implementation Opinions on promoting Family doctor Contract services in Beijing	2017-06-22	Office of Beijing Leading Group for Deepening Medical and Health System Reform, Beijing Municipal Health and Family Planning Commission, Beijing Municipal Development and Reform Commission, Beijing Municipal Bureau of Civil Affairs, Beijing Municipal Bureau of Finance, Beijing Municipal Bureau of Human Resources and Social Security, Beijing Municipal Administration of Traditional Chinese Medicine	1-1	Focusing on the goal of promoting the construction of a healthy China and realizing everyone's access to basic medical and health services, we will shift the focus of medical and health work and reduce medical and health resources with the focus on safeguarding people's health, and accelerate the contracted services of family doctors in combination with deepening the comprehensive reform of commu…					Medical Resource
28	Beijing	11	Beijing Municipal Health Commission and other five departments on the issuance of 2023 Beijing primary medical and health service capacity improvement work plan	2023-08-23	Beijing Municipal Health Commission, Beijing Municipal Development and Reform Commission, Beijing Municipal Finance Bureau, Beijing Human Resources and Social Security Bureau, Beijing Municipal Medical Security Bureau	4-15	We will implement the "14th Five-Year Plan" action Plan for improving the service capacity of TCM at the grassroots level, carry out actions to promote appropriate TCM technologies at the grassroots level, and file and upgrade high-quality TCM resources at the grassroots level, so that the public can enjoy high-quality TCM services nearby.				Policy:The "14th Five-Year Plan" action Plan for Improving the service capacity of grassroots Traditional Chinese Medicine	Traditional Chinese medicine resource
	Beijing					6-23	All government-run community health service centers will be included in the scope of regional medical consortium construction, and core hospitals will sink high-quality medical resources through clinical teaching, personnel training, scientific research collaboration, telemedicine and other forms.	Regional medical alliance health institutions		Clinical teaching, staff training, research collaboration and telemedicine	Policy:All government-run community health service centers will be included in the construction of regional medical consortia	Medical Resource
	Beijing					6-26	We will guide urban high-quality medical resources to sink to rural areas. Mobilize and organize retired medical experts from urban medical institutions to regularly carry out visits, lectures, rounds and other services to township community health service centers in ecological conservation areas, improve the rural people's sense of access to medical treatment, and promote the service ability of …	Urban medical institution, Ecological conservation area township community health service center		Out on a call, lecture, itinerant treatment		Medical Resource
	Beijing					7-32	We will improve the evaluation index system for community-level medical and health institutions. Focus on the assessment of service quantity, service quality and residents' satisfaction with services, improve the weight of the indicators of grassroots consultation rate, and include the sinking of high-quality medical resources into the scope of medical joint assessment and evaluation.				Policy:Improve the evaluation index system for community-level medical and health institutions.	Medical Resource
28	Beijing	13	Beijing Municipal Commission of Health, Beijing Municipal Commission of Development and Reform, Beijing Municipal Bureau of Finance, Beijing Municipal Bureau of Human Resources and Social Security, Beijing Municipal Bureau of Medical Insurance on the issuance of the Implementation Plan for Promoting the Development of Clinics in Beijing	2019-06-27	Beijing Municipal Health Commission, Beijing Municipal Development and Reform Commission, Beijing Municipal Finance Bureau, Beijing Municipal Human Resources and Social Security Bureau, Beijing Municipal Medical Security Bureau	0	In order to deepen the reform of "discharge and management service" in the medical field, improve the medical service system, attract high-quality medical resources to sink, promote the healthy development of clinics, and meet the multi-level and diversified medical service needs of the people, this program is formulated.					Medical Resource
28	Beijing	14	Notice on the licensing administration of Beijing Internet Hospital	2019-06-27	Beijing Municipal Health Commission, Beijing Administration of Traditional Chinese Medicine	4-3	Tertiary hospitals are encouraged to share data resources and work together with medical institutions in remote areas, primary medical and health institutions, general practitioners and specialists through Internet hospitals to promote the sinking of quality medical resources.	Tertiary hospital	Primary	Data resource sharing and service collaboration	Policy:Tertiary hospitals are encouraged to share data resources and cooperate with medical institutions in remote areas, primary medical and health institutions, general practitioners and specialists through Internet hospitals.	Medical Resource
28	Beijing	15	Notice on the issuance of the Implementation Plan of Beijing Theme Activities to Improve Medical Experience and Enhance Patient Experience (2023-2025)	2023-06-25	Beijing Municipal Health Commission, Beijing Administration of Traditional Chinese Medicine	5-14	With the medical union as the carrier, optimize the medical service process, improve the referral norms and standards, smooth the two-way referral channels, sink the resources of experts, outpatient number sources and inpatient beds, and provide integrated medical and health services for residents in the medical union.	Medical and health institutions in the medical alliance			Policy: Improve the referral norms, referral standards, and open two-way referral channels	Exepert, Clinic Number Source, Inpatient bed
	Beijing					6-17	Promote "Internet plus care" services, and encourage medical institutions to provide continuous care services for discharged patients with nursing needs. Promote the sinking of high-quality nursing resources in large hospitals.	Medical and health institutions in the medical alliance			Technology: "Internet + nursing" service	Medical Resource
28	Beijing	16	Beijing Municipal Health Commission Beijing Municipal Administration of Traditional Chinese Medicine forwarded the National Administration of Traditional Chinese National Health Commission Notice of Medicine on printing and distributing three documents including Internet diagnosis and treatment Management Measures (trial)	2018-12-27	Beijing Municipal Health Commission, Beijing Administration of Traditional Chinese Medicine	4-2	Encourage third-level hospitals in urban areas to share data resources and cooperate with medical institutions in remote areas, primary medical and health institutions, general practitioners and specialists through Internet hospitals to promote the sinking of high-quality medical resources;	Tertiary hospital	Primary	Data resource sharing and service collaboration	Policy:Tertiary hospitals are encouraged to share data resources and cooperate with medical institutions in remote areas, primary medical and health institutions, general practitioners and specialists through Internet hospitals.	Medical Resource
28	Beijing	17	Notice of Beijing Municipal Health Commission on Further Strengthening the work of Rational Drug Use in community	2020-07-03	Beijing Municipal Health Commission	3	Encourage qualified districts to explore the establishment of regional prescription centralized review centers, tertiary hospital pharmacist resources sink communities, and innovate the "Internet + pharmaceutical service" model.	Tertiary hospital	Community		Policy: Set up regional prescription central review center. Technology: "Internet + pharmaceutical care" model	Pharmacist
28	Beijing	18	Implementation Opinions on Strengthening basic medical and health care services throughout Childbirth	2018-12-28	Beijing Municipal Commission of Health, Beijing Municipal Commission of Development and Reform, Beijing Municipal Commission of Education, Beijing Municipal Commission of Science and Technology, Beijing Municipal Bureau of Economy and Information Technology, Beijing Municipal Bureau of Civil Affairs, Beijing Municipal Bureau of Finance, Beijing Municipal Bureau of Human Resources and Social Secur…	2-1-1	Efforts have been made to improve the ability to treat pregnant women and newborn women in critical and severe cases, and through referral and consultation networks, telemedicine, and peer-to-peer support, high-quality maternal and child health service resources have been reduced, and the ability to treat critical and severe cases has been improved.	Maternal and child care service centre, General hospital, Specialized hospital		Referral network, Telemedicine, Pairing assistance		Maternal and child health service
28	Beijing	19	Notice on the issuance of the Work Plan for Improving the Quality and Scale of Contracted Services for Family Doctors in Beijing	2021-06-30	Beijing Municipal Health Commission, Beijing Municipal Development and Reform Commission, Beijing Municipal Science and Technology Commission, Beijing Municipal Bureau of Economy and Information Technology Beijing Municipal Civil Affairs Bureau, Beijing Municipal Finance Bureau, Beijing Human Resources and Social Security Bureau, Beijing Municipal Commission of Planning and Natural Resources, Bei…	2-8	Strengthen hierarchical diagnosis and treatment, guide the contracted residents to make the first diagnosis at the grassroots level, smooth the referral channels, and prioritize the appointment number source to the grassroots level. On the basis of 30% of the number source from the core hospital of the comprehensive medical union and other tertiary hospitals to the primary medical and health inst…	Tertiary hospital	Primary	medical alliance		Clinic Number Source
	Beijing					4-15	The sinking of quality medical resources and the work of supporting family doctor contracting services will be included in the scope of performance assessment of medical association. Strengthen the internal assessment of secondary hospitals, reduce the assessment score of outpatient doctors in the diagnosis and treatment of common diseases and frequently-occurring diseases, and link it with perfo…	secondary hospital、Primary		medical alliance	Policy:The sinking of quality medical resources and the work of supporting family doctor contracting services will be included in the scope of performance assessment of medical association.	Medical Resource
28	Beijing	20	Notice on the issuance of the implementation Plan for Promoting the Reform and Development of Nursing Service Industry in Beijing	2019-07-17	Beijing Municipal Health Commission, Beijing Municipal Development and Reform Commission, Beijing Municipal Education Commission, Beijing Municipal Civil Affairs Bureau, Beijing Municipal Finance Bureau, Beijing Municipal Human Resources and Social Security Bureau, Beijing Municipal Market Supervision and Administration, China Banking and Insurance Regulatory Commission, Beijing Municipal Supervi…	4-3	Tertiary hospitals should promote the sinking of high-quality nursing resources, and explore the high-quality nursing teams of large tertiary hospitals to help drive the continuous improvement of the service capabilities of continuous medical institutions and primary care by carrying out remote nursing consultation, special management of chronic diseases, and specialized nursing.	Tertiary hospital	Continuous medical institutions、Primary	Remote nursing consultation, chronic disease special management, specialized nursing		Nursing resource
	Beijing					5-2	Relying on the characteristics and advantages of three-level TCM medical institutions, the TCM nursing service resources will sink to the grass-roots level, extend to the community and home nursing service system, and give full play to the role of TCM nursing in disease treatment, chronic disease prevention and control, rehabilitation promotion, health care and other aspects.	Tertiary Chinese medical institutions、Primary				Traditional Chinese Medicine nursing service
28	Beijing	21	Notice on the issuance of the Implementation Plan for Accelerating the Development of Hospice Services in Beijing	2022-01-25	Beijing Municipal Health Commission, Beijing Municipal Development and Reform Commission, Beijing Municipal Education Commission, Beijing Municipal Civil Affairs Bureau, Beijing Municipal Finance Bureau, Beijing Municipal Medical Security Bureau, Beijing Administration of Traditional Chinese Medicine	2-1	Rehabilitation institutions, nursing institutions, community health service institutions, and institutions that provide hospice care services will be included in the construction of the medical union, and high-quality hospice care service resources will be promoted at the grassroots level.	Specialized rehabilitation institution、Nursing institution、Community health service institution、Medical and nursing institutions		medical alliance		Hospice service
28	Beijing	22	Notice on the issuance of an Action Plan to Further Build a New Landmark for the rejuvenation of the capital City in the New Era and Accelerate the Transformation and Development of the West Beijing Area (2022-2025)	2022-02-28	Beijing new Shougang high-end industrial comprehensive service area development and construction leading group	6-19	Through mobile medical treatment, remote diagnosis and treatment and other ways to achieve the sinking of medical resources, strengthen the rural health service capacity.	Peking University Shougang Hospital,Health service center, Health service station		Itinerant treatment, Teletreat		Medical Resource
28	Beijing	23	The Beijing Municipal Committee of the Communist Party of China and the Beijing Municipal People's Government issued a notice on the Implementation Plan for Promoting the Inheritance and Innovative Development of Traditional Chinese Medicine	2021-03-27	Beijing Municipal Committee of the Communist Party of China, Beijing Municipal People's Government	3-8	We will improve the working mechanism for sinking high-quality TCM resources to the grassroots. We will improve the system of regular visits by local TCM doctors. Promote and popularize 100 basic TCM medical techniques. Strengthen the monitoring of community TCM affairs and improve the evaluation system of TCM work. Expand rural order oriented free training of TCM medical students scale. We will …				Policy: Iprove the system of regular visits by local traditional Chinese medicine medical official.	Traditional Chinese medicine resource
28	Beijing	24	Notice of Beijing Municipal Health Commission on issuing the Work Plan for Improving Medical Services in Beijing by 2024	2024-03-20	Beijing Municipal Health Commission	2-1-2	Further promote the construction of medical union, and promote the sinking of high-quality medical resources. 22 municipal hospitals reserve number sources for non-local patients and patients making appointments and referrals in proportion two weeks before the regular number allocation cycle of hospitals, and then release all available outpatient reservation number sources to regional medical cen…	Municipal hospital-Regional medical centers, Community health service institution		medical alliance		Clinic Number Source
28	Beijing	25	Beijing Municipal Bureau of Civil Affairs and other departments on the issuance of the "Beijing Jingkang Integration Action" implementation plan (2023-2025) ) "notice	2023-12-20	Beijing Municipal Bureau of Civil Affairs, Beijing Municipal Bureau of Finance, Beijing Municipal Health Commission, Beijing Disabled Persons Federation	2-1-2	Mental health professional institutions at all levels should give technical guidance to community rehabilitation services, extend in-hospital rehabilitation to the grassroots, and sink rehabilitation concepts and technologies to the community.	Mental health professional institutions at all levels,Primary		Technical guidance		Rehabilitation concept、Rehabilitation technology
01	Hebei Province	01	Implementation advice on strengthening mental health services	2017-07-24	Hebei Provincial Health and Family Planning Commission, Hebei Provincial Propaganda Department, Hebei Provincial Comprehensive Administration Office, Hebei Provincial Development and Reform Commission, Hebei Provincial Department of Education, Hebei Provincial Department of Science and Technology, Hebei Provincial Public Security Department, Hebei Provincial Department of Civil Affairs, Hebei Pro…	2-3-3	Encourage the integration of existing resources, through the establishment of psychiatric alliances or medical consortia, establish and improve the cooperation mechanism, and promote the sinking of high-quality medical resources.			Mental health specialist alliance, medical alliance	Policy:Establish and improve cooperation mechanisms.	Medical Resource
01	Hebei Province	02	Notice on the issuance of Several Measures to Accelerate the Development of Internet Medical Services	2020-12-31	Hebei Provincial Health Commission, Hebei Provincial Development and Reform Commission, Hebei Provincial Public Security Department, Hebei Provincial Finance Department, Hebei Provincial Communications Administration Bureau, Hebei Provincial Medical Security Bureau, Hebei Provincial Drug Administration	1-2	Promote the high-standard aggregation, high-quality sharing, high-level mining and high-level application of health data in the province, provide basic data support for medical related data sharing services among medical institutions, and provide technical support for chronic disease trend prediction, regional key disease spectrum mapping, infectious disease tracing, medical quality supervision a…			The province's health data convergence, sharing, mining, application	Policy:Promote the province's health data high-standard convergence, high-quality sharing, high-level mining, high-level application.	Medical Resource
01	Hebei Province					1-3	Give full play to the characteristics of 5G network technology "large bandwidth, low delay, and wide connection", support high-speed wireless communication technology to cover all kinds of medical institutions and individual users at all levels in urban and rural areas, smooth the sinking channels of high-quality medical resources, and accelerate the pace of equalization of high-quality medical s…	Medical institutions at all levels in urban and rural areas			Technology: 5G network technology, high-speed wireless communication technology	Medical Resource
01	Hebei Province					3	Take Internet medical treatment as the carrier, smooth the sinking channel, and speed up the homogenization process of medical services			Internet medical treatment	Technology: Internet medical treatment	Medical Resource
01	Hebei Province					3-7	Give full play to the role of the remote medical service network, accelerate the interconnection of medical resources, information sharing, and efficient cooperation in business, promote the new medical service model of "grass-roots examination and superior diagnosis", promote real-time access to and mutual recognition and sharing of examination results among medical institutions, and build a new…			Check results in real time, mutual recognition and sharing	Policy: Inspection results among medical institutions are consulted and shared in real time. Technology: Telemedicine service network.	Medical Resource
01	Hebei Province	03	Implementation opinions on establishing a hierarchical diagnosis and treatment system	2015-10-30	Hebei Provincial People's Government General Office	1-4	Through the establishment of medical consortia, matching support, mergers, trusteeship, entrusted management and other models, to promote the rational allocation of medical resources and vertical flow.			medical alliance,Pairing assistance,Merger,Trusteeship		Medical Resource
01	Hebei Province					2-3	Improve telemedicine service capabilities, use information technology to promote the vertical flow of medical resources, and improve the accessibility of high-quality medical resources and the overall efficiency of medical services.				Technology: Informatization	Medical Resource
01	Hebei Province	04	Notice on the key tasks of deepening the reform of the medical and health system in Hebei Province in 2016	2016-06-15	Hebei Provincial People's Government General Office	2-2	Improve the medical service capabilities of township health centers such as emergency rescue, routine operations below grade II, obstetrics and gynecology, pediatrics and rehabilitation departments, and strengthen the promotion of appropriate technologies around diseases with high referral rates outside the county, so as to promote excellent, mature and appropriate scientific and technological ac…	Medical institutions at all levels				Medical Resource
01	Hebei Province					2-4	We will implement the separation of acute and slow treatment, encourage chronic disease patients to sink to the grassroots level, and promote the implementation of hierarchical diagnosis and treatment.	Medical institutions at all levels			Policy:Implement emergency and slow treatment	Patients with chronic diseases
01	Hebei Province	05	Implementation opinions on comprehensively promoting the comprehensive reform of county-level public hospitals	2014-07-14	Hebei Provincial People's Government General Office	2-8-1	Promote vertical flow of resources. Establish a long-term and stable division of labor and cooperation mechanism between county-level public hospitals, grass-roots medical and health institutions, and urban hospitals. County-level public hospitals should play the leading role of county-level medical and health service centers and rural three-level medical and health service networks, strengthen t…	County public hospital,Primary,City Hospital		Technical assistance,Talent cultivation,Talent flow, Management support	Policy:Improve the system of sending key doctors to township (town) health centers on a rotating basis. Establish a system of matching support and itinerant medical treatment. Encourage retired discipline leaders and business backbone to serve in county-level public hospitals.	Medical Resource
01	Hebei Province	06	The General Office of Hebei Provincial People's Government on promoting the reform of the medical security fund supervision system	2020-09-21	Hebei Provincial People's Government General Office	4-5	We will develop telemedicine services and encourage high-quality medical resources for experts to sink to the grassroots.				Technology: Telemedicine service	Expert
01	Hebei Province	07	Implementation opinions of the General Office of Hebei Provincial People's Government on promoting the construction and development of medical consortia	2017-06-30	Hebei Provincial People's Government General Office	6-4	The provincial Health and Family Planning Commission and the provincial Administration of Traditional Chinese Medicine shall, together with relevant departments, establish the effect evaluation and performance evaluation mechanism of medical union, and incorporate indicators such as the sinking of medical resources in superior hospitals, the cooperation with grass-roots medical and health institu…	Primary			Policy:Establish the effect evaluation and performance appraisal mechanism of medical union	Medical Resource
01	Hebei Province	08	Notice of the General Office of Hebei Provincial People's Government on issuing the "14th Five-Year Plan" National Health Plan of Hebei Province	2022-05-25	Hebei Provincial People's Government General Office	5-1	Promote the expansion and balanced distribution of high-quality medical resources. Promote the construction of regional medical centers, build national regional medical centers relying on national high-level hospitals, and build provincial regional medical centers in different districts. Optimize the layout of provincial hospitals and guide high-quality resources to develop in relatively weak are…			Regional medical centers	Policy	Medical Resource
01	Hebei Province					6-1	We will strengthen the construction of public TCM hospitals, promote the expansion and balanced distribution of high-quality TCM resources, and build a number of TCM hospitals and departments with outstanding TCM characteristics, significant clinical efficacy, and obvious demonstration and driving role.	Public traditional Chinese Medicine hospital				Medical Resource
01	Hebei Province	09	The General Office of Hebei Provincial People's Government issued a notice on the key tasks of deepening the reform of the medical and health system in Hebei Province in 2017	2017-07-07	Hebei Provincial People's Government General Office	2-50	We will promote the reform of the medical and health science and technology system, accelerate breakthroughs in major scientific and technological projects, and promote the implementation of major medical science and technology programs. Accelerate the transformation of scientific and technological achievements, increase the promotion of appropriate health technologies, and promote excellent, mat…				Policy	Medical Resource
01	Hebei Province	10	Notice of General Office of Hebei Provincial People's Government on printing and distributing Comprehensive Pilot Program of Urban-Rural Integration Development in Hebei Province	2023-01-10	Hebei Provincial People's Government General Office	3-7-2	We will establish a sound urban and rural medical and health service system, strengthen the comprehensive capacity of county-level hospitals, promote quality medical resources through specialist alliances and telemedicine, and establish a mechanism to supplement rural medical personnel.			Specialist league、Telemedicine	Policy:Establish a mechanism to replenish rural medical personnel	Medical Resource
01	Hebei Province	11	Notice of General Office of Hebei Provincial People's Government on the issuance of Medium and Long-Term Plan for Prevention and Treatment of Chronic Diseases in Hebei Province (2017-2025)	2017-11-21	Hebei Provincial People's Government General Office	3-6-1	We will improve the differentiated payment policies of medical insurance for medical institutions at different levels, and promote the focus of chronic disease prevention and treatment to move down and resources to sink.				Policy:Improve differentiated medical insurance payment policies for medical institutions at different levels.	Resource for Chronic disease Prevention and Control
01	Hebei Province	12	Notice of the General Office of Hebei Provincial People's Government on the issuance of Hebei Province's "14th Five-Year Plan" medical and health service system planning	2022-02-17	Hebei Provincial People's Government General Office	2-2-4	Accelerate the expansion and balanced distribution of high-quality resources, promote the sinking of high-quality medical and health resources, take the initiative to undertake high-quality medical resources in Beijing and the country, actively introduce famous departments, famous doctors and Chinese medical masters, improve the quality of supply and service level, and promote health equity.			Introduce famous departments, famous doctors and Chinese medical masters		Medical Resource
01	Hebei Province					5	We will arrange provincial-level regional medical centers, promote the expansion of provincial-level hospitals, support the construction of city-run hospitals, improve the comprehensive medical service capacity at the county level, and guide high-quality medical resources to sink to the grassroots level.	Provincial and county hospitals、Primary		Deploy provincial-level regional medical centers, promote the expansion of provincial-level hospitals, and support the construction of city-run hospitals		Medical Resource
01	Hebei Province					5-5	Strengthen the leading role of county-run hospitals in community-level medical and health institutions, promote the sinking of medical resources such as general practitioners, appropriate technologies, and medical equipment, and optimize the supply of integrated services such as prevention, treatment, rehabilitation, and health promotion at the county level.	County Hospital,Primary				General medical practitionerr、Appropriate technology、Medical equipment and other medical resources
01	Hebei Province	13	The General Office of Hebei Provincial People's Government issued a notice on the key work tasks of deepening the reform of the medical and health system in Hebei Province in 2021	2021-07-05	Hebei Provincial People's Government General Office	1-1	We will promote the expansion and balanced distribution of high-quality medical resources. Coordinate and promote the cooperation between provincial medical institutions and Beijing high-level hospital to build a national regional medical center, and start the construction of four provincial regional medical centers. According to the needs of diagnosis and treatment, according to the national dep…	Hebei Province,Beijing		National regional medical center，Provincial regional medical centers		Medical Resource
01	Hebei Province	14	The General Office of the Hebei Provincial People's Government issued a notice on the key tasks of deepening the reform of the medical and health system in Hebei Province in 2022	2022-08-06	Hebei Provincial People's Government General Office	3	More than 30% of counties (cities and districts) have completed the construction of close-knit county medical communities. We will launch a comprehensive campaign to improve the quality of hospitals in the top 100 counties. By the end of this year, more than 30 percent of counties (cities and districts) will have established a compact county medical community, promoting the sinking of high-qualit…			Tight type county medical community	Policy:Formulate and implement policies and measures related to the unified financial management of tight county medical communities and the retention of the balance of packaged payment of medical insurance funds	Medical Resource
01	Hebei Province	15	Notice of the General Office of Hebei Provincial People's Government on issuing the Action Plan for Accelerating the Construction of Digital Hebei (2023-2027)	2023-01-20	Hebei Provincial People's Government General Office	2-3-1	We will improve the "Internet plus medical and health" service system, expand service models, promote the expansion and sinking of high-quality medical resources, and improve the equality and accessibility of health services.				Technology: "Internet + medical and health" service system	Medical Resource
01	Hebei Province	16	The General Office of Hebei Provincial People's Government issued the notice on "Opinions on Further Deepening the Reform of the Medical and Health System", "Implementation Plan on Reforming and Improving the Comprehensive Supervision System of the Medical and Health Industry", and "Implementation Opinions on Promoting the development of infant care services under the age of 3"	2019-11-04	Hebei Provincial People's Government General Office	2-1	Improve the comprehensive performance appraisal system of the medical consortium, take public welfare as the orientation, include indicators such as medical quality, completion of public health tasks, sinking of medical resources, and improvement of residents' health into the assessment content, and link the assessment results with financial subsidies, medical insurance payments, total salary, et…			medical alliance	Policy:Improve the general performance appraisal system for medical associations	Medical Resource
01	Hebei Province				Hebei Provincial People's Government General Office	2-4	We will promote the sinking of quality medical resources. Continue to implement tertiary hospitals to help county-level hospitals, select chief physicians, deputy chief physicians, attending physicians and other business backbone to serve in county-level hospitals, and each batch of dispatched personnel shall work continuously for no less than 6 months. Solidly carry out the spring rain project t…	Tertiary hospital	County-level hospital、Community health service center	Up and down,Open a studio,Set up special posts in primary health care,Telemedicine service	Policy: Establish an incentive mechanism for dispatched staff, set up grass-roots work allowances in dispatched hospitals, encourage cities and counties to provide appropriate subsidies for the transportation and living of dispatched staff, and ensure that the income of dispatched staff is not lower than the average level of corresponding staff in dispatched hospitals. Technology:Telemedicine ser…	Medical Resource
01	Hebei Province				Hebei Provincial People's Government General Office	2-2-6	Play the role of grid service management. Vigorously promote resources, services, and management to sink to the community, so that various grass-roots institutions and organizations can make greater achievements in serving the needs of the masses such as infant care.					Infant care resource 、Service、Management
01	Hebei Province	17	The General Office of Hebei Provincial People's Government issued a notice on the Action Plan to Promote the lifestyle Service Industry to improve the Quality of People's Life (2022-2025)	2021-12-20	Hebei Provincial People's Government General Office	6-14	Accelerate the construction of National regional medical centers in our province, and promote the expansion and rational distribution of high-quality medical resources.			National regional medical center		Medical Resource
01	Hebei Province	18	The General Office of the Hebei Provincial People's Government issued a notice on several measures to further deepen reform and promote the healthy development of the rural medical and health system	2023-09-08	Hebei Provincial People's Government General Office	4-2	Strengthen the performance assessment of the medical community, guide resources and patients to sink to the rural two levels.	Rural medical and health institutions at or above the two levels		Medical community	Policy:Strengthen the performance appraisal of the medical community	Medical Resource
01	Hebei Province				Hebei Provincial People's Government General Office	4-4	Deepen the work of matching assistance. We will establish and improve the working mechanisms for third-level urban hospitals to contract counties, second-level hospitals to contract townships, and township health centers to contract villages, and strengthen coordination between urban and rural areas and use cities to provide assistance to villages. It is planned to carry out medical talent group …	Urban secondary and above hospitals、Township health center，National and Provincal Regional medical centers		Group help support		Medical service
01	Hebei Province	19	Hebei Province deep medicine and health system reform leading group on the issuance of the Further promotion of Fujian Province and Sanming The implementation plan of deepening the experience of medical and health system reform in the city	2019-12-14	Hebei Province to deepen the medical and health system reform leading group	6	Linkage up and down to promote the sinking of high-quality medical resources. Sanming City has established a compact county medical community in each county (city), and the medical insurance fund and basic public health service funds are paid to the total amount of the medical community on a per-capita basis, and the total amount is reserved and the balance is retained. Effective measures should …			Tight type county medical community	Policy:Take effective measures to encourage grassroots to sign up family doctors for services. Medical insurance global Budget.	Medical Resource
01	Hebei Province	20	The Leading Group of Deepening the Reform of the medical and Health System in Hebei Province issued a notice on several policy measures to further deepen the four-medical linkage reform and improve the interest control mechanism with the centralized purchase and use of drugs as a breakthrough	2020-05-19	Hebei Province to deepen the medical and health system reform leading group	1	Implement financial investment, strengthen industry supervision, promote linkage reform, consolidate and improve the operation mechanism of the medical union, guide the sinking of high-quality medical resources, and promote the transformation of the service model from the treatment center to the health center We will better solve the problem of people seeking medical care.			medical alliance	Policy:Implement financial investment, strengthen industry supervision, promote joint reform, and consolidate and improve the operation mechanism of the medical union.	Medical Resource
01	Hebei Province					11-22	Medical consortia or medical institutions should develop and improve internal performance appraisal allocation methods, comprehensively consider service quality, ability contribution, technical knowledge, medical ethics and patient satisfaction and other factors, including health management, family doctor contract services and other completion of the performance appraisal content, assessment resu…			medical alliance	Policy:Internal performance appraisal allocation method.	Personnel
01	Hebei Province	21	Hebei Provincial Health and Family Planning Commission Hebei Provincial Administration of Traditional Chinese Medicine on accelerating the pilot work of graded diagnosis and treatment notice	2017-09-05	Hebei Provincial Health and Family Planning Commission, Hebei Provincial Administration of Traditional Chinese Medicine	3-3	It is necessary to give full play to the leading role of secondary and tertiary hospitals, promote the sinking of quality medical resources and enhance the grassroots service capacity through the establishment of medical groups, medical communities and matching support.	Secondary and above medical institutions		Medical group、Medical community、Pairing assistance		Medical Resource
01	Hebei Province	22	Hebei Provincial Health and Family Planning Commission Hebei Provincial Administration of Traditional Chinese Medicine on further strengthening the construction of medical union	2017-08-21	Hebei Provincial Health and Family Planning Commission, Hebei Provincial Administration of Traditional Chinese Medicine	2-2	Various forms of medical consortiums should formulate statutes to clarify the rights and obligations of the board of directors, the board of supervisors and the management, stipulate the management of people, finances and materials of the member units of the medical consortiums, clarify the absorption and withdrawal mechanism of member units, establish and improve the performance appraisal and ev…			medical alliance	Policy:Establish a sound performance appraisal and evaluation mechanism of medical alliance	Medical Resource
01	Hebei Province	23	Notice of the Office of Hebei Provincial Health Commission on the issuance of the Work Plan of Hebei Province's "Hundred-Strong County Hospital Quality Improvement Action" (2022-2025)	2022-06-06	Hebei Provincial Health Commission office	3-1-6	Continue to implement "group" support for urban third-level hospitals in poverty-stricken counties and counties, and promote the sinking of high-quality medical resources by sending medical personnel, co-construction of specialties, clinical teaching, and professional training.	Urban tertiary hospital	County-level hospital	Group support: dispatchmedical staff, specialty co-construction, clinical teaching, business training		Medical Resource
01	Hebei Province	24	Hebei Provincial Health Commission and other seven departments on the issuance of Hebei Province to strengthen and improve the implementation of psychiatric medical services notice	2020-12-31	Hebei Provincial Health Commission, Hebei Provincial Development and Reform Commission, Hebei Provincial Department of Education, Hebei Provincial Department of Finance, Hebei Provincial Department of Human Resources and Social Security, Hebei Provincial Administration of Traditional Chinese Medicine, Hebei Provincial Medical Security Bureau	3-10	Promote appropriate medical technology projects in the field of mental illness diagnosis and treatment, and gradually sink to the grassroots.					Psychiatric treatment technique
01	Hebei Province					3-11	We will encourage psychiatric hospitals or general hospitals to build Internet hospitals and provide Internet diagnosis and treatment services for mental diseases. Accelerate the promotion of "Internet plus", telemedicine and other information service models, and use information means to guide high-quality medical resources to sink, convenient patients to seek medical treatment, and improve the o…	Specialized psychiatric hospital、General hospital		Internet hospital	Technology:"Internet+", Telemedicine	Medical Resource
01	Hebei Province	25	Hebei Provincial Health Commission issued a notice on the key points of consolidating and expanding health poverty alleviation achievements and effectively connecting rural revitalization in 2022	2022-03-21	Hebei Provincial Health Commission	1-2	Carefully organize the matching assistance of tertiary hospitals. Continue to organize third-level hospitals to carry out matching assistance to county-level hospitals, especially those in poverty alleviation areas and areas with weak capacity. Focus on the construction of key specialties, help recipient hospitals expand their business scope, increase diagnosis and treatment subjects, train clini…	Tertiary hospital	County-level hospital	Pairing assistance	Policy	Medical Resource
01	Hebei Province	26	Hebei Provincial Health Commission and other eight departments on the issuance of further standardize medical behavior to promote reasonable medical treatment Check the notification of several measures	2021-08-11	Hebei Provincial Health Commission, Hebei Provincial Development and Reform Commission, Hebei Provincial Department of Finance, Hebei Provincial Department of Human Resources and Social Security, Hebei Provincial Administration of Traditional Chinese Medicine, Hebei Provincial Military Regional Security Bureau	2-7	We will promote the sinking of high-quality resources. We will vigorously promote the development of a community-level medical and health service system in urban and rural areas, focusing on medical cooperation, contracted services for family doctors, community health service institutions, and village clinics. Give full play to the role of medical association and rural integration, promote inform…	Medical institutions at all levels		medical alliance	Technology:Internet technology	Medical Resource
01	Hebei Province	27	Hebei Provincial Health Commission Hebei Provincial Administration of Traditional Chinese Medicine on the launch of "the masses around the 'medical' rely on" special action notice	2023-05-31	Hebei Provincial Health Commission, Hebei Provincial Administration of Traditional Chinese Medicine	2-1-4	By the end of 2023, all counties (cities and districts) will complete the task of forming a compact medical community, carry out the construction of chronic disease joint clinics and joint wards among member units, sink resources and move services forward, so that the masses can enjoy the quality services of county-level hospital experts at their doorsteps.	County-level hospital、Primary		Tight type medical community		Medical Resource
01	Hebei Province	28	Hebei Medical Reform Office issued a notice on the supplementary task arrangement of key work of deepening the reform of the medical and health system in Hebei Province in 2019	2019-06-28	Hebei Medical Reform Office	2-23	We will guide the healthy and orderly development of medical unions, encourage medical institutions at all levels and of all types, including social medical institutions, to participate in equal and moderate competition, ensure that quality medical resources are subsumed, and avoid problems such as "horse-racing" and "siphoning" patients in large hospitals.	Medical institutions at all levels		medical alliance	Policy:Medical institutions at all levels and of all types, including those run by social organizations, shall be encouraged to participate in and compete on an equal footing.	Medical Resource
02	Shanxi Province	01	Notice on the issuance of Several Policy Measures to Support the Accelerated Development of Key Rural Revitalization Counties	2022-02-08	Shanxi Provincial Department of Agriculture and Rural Affairs, Shanxi Provincial Bureau of Rural Revitalization, Shanxi Provincial Organization Department, Shanxi Provincial Development and Reform Commission, Shanxi Provincial Department of Education, Shanxi Provincial Department of Finance, Shanxi Provincial Department of Human Resources and Social Security, Shanxi Provincial Department of Natur…	1-3	We will implement the project of upgrading and expanding the capacity of county-level hospitals, and promote the extension and expansion of high-quality medical resources in the province to key counties.	Provincial-level and key county-level hospitals		County hospital upgrading and capacity expansion project		Medical Resource
02	Shanxi Province	02	Implementation opinions of General Office of Shanxi Provincial People's Government on Strengthening reform and development of children's medical and health services	2016-07-21	Shanxi Provincial People's Government General Office	4-5	We will promote the sinking of high-quality medical resources for children. Through the establishment of hospital groups, medical consortiums, matching support and other ways to promote the sinking of high-quality children's medical resources. Improve the accessibility of children's medical and health services through telemedicine, and promote the balanced development of medical service capacity …	Provincial children's hospital、Municipal children's hospital、County-level medical institution		medical alliance、Pairing assistance 、Pediatric medical alliance、Technical assistance、Talent cultivation	Policy:Formulate policies conducive to the practice of multiple pediatricians.	Children's medical resource
02	Shanxi Province	03	Shanxi Provincial People's Government General Office on the establishment of hierarchical diagnosis and treatment system implementation opinions	2015-10-18	Shanxi Provincial People's Government General Office	3	The health and family planning administrative department should strengthen the planning, setting, approval and supervision of medical institutions and medical service behaviors, clarify the two-way referral system, optimize the referral process, take the lead in formulating the admission, discharge and two-way referral standards for common diseases, improve the payment policy of the new rural coo…				Policy	Medical Resource
02	Shanxi Province	04	Opinions of the General Office of Shanxi Provincial People's Government on Further Strengthening the maternal and child health service system and service capacity building in the province	2019-11-29	Shanxi Provincial People's Government General Office	4-14	We will promote the sinking of resources for high-quality maternal and child health services. Through the establishment of maternal and child health service medical alliance, specialist alliance, telemedicine, matching support, business hosting and other forms, promote the sinking of high-quality maternal and child health service resources. Encourage vertical association between provincial and mu…	Medical and health institutions at all level		Maternal and child care service medical alliance,Specialist league,Telemedicine,Pairing assistance,trusteeship		Maternal and child health service
02	Shanxi Province	05	Implementation opinions of the General Office of Shanxi Provincial People's Government on high-quality development of digital economy	2022-07-04	Shanxi Provincial People's Government General Office	3-6-18	Improve and upgrade the provincial national medical and health big data platform, improve the construction of medical standards system and data quality governance, and carry out business supervision and benefit applications. Further promote the construction of Internet hospitals, and promote the sinking of high-quality medical resources and the application of "Internet + medical and health" conve…				Technology: Internet hospital construction	Medical Resource
02	Shanxi Province	06	Notice of General Office of Shanxi Provincial People's Government on the issuance of Medium and Long-term Plan for Prevention and Treatment of Chronic Diseases in Shanxi Province 2017-2025)	2017-09-11	Shanxi Provincial People's Government General Office	3-5	We will improve the differentiated payment policy of medical insurance for medical institutions at different levels, and promote the focus of chronic disease prevention and treatment to be shifted down and resources to sink.	Medical institutions at all levels			Policy:Develop differentiated payment policies for medical insurance at different levels of medical institutions	Resource for Chronic disease Prevention and Control
02	Shanxi Province	07	The General Office of Shanxi Provincial People's Government issued a notice on several measures to Further Deepen reform and Promote the Healthy development of Rural Medical and Health system in Shanxi Province	2023-08-22	Shanxi Provincial People's Government General Office	1-2-9	Broaden the service functions of township health centers, remove institutional obstacles that restrict the vitality of township health centers, and take into account the construction of county people's hospitals, traditional Chinese medicine hospitals, maternal and child health service institutions, key departments and characteristic departments of township health centers, so as to achieve ration…	County people's Hospital, Traditional Chinese medicine hospital,Maternal and child care service institution,Township health center		Build special departments		Medical Resource
02	Shanxi Province				Shanxi Provincial People's Government General Office	3-10-47	Strengthen the performance assessment of the medical community as a unit, and evaluate the overall performance of the medical community from the aspects of the order of medical treatment and diagnosis, the improvement of medical and health service capacity, the sinking of medical and health resources, and the use efficiency of medical insurance funds.				Policy:Strengthen the performance appraisal of the medical community as a unit	Medical Resource
02	Shanxi Province				Shanxi Provincial People's Government General Office	3-12-51	Improve the urban-rural coordination, with the city to the countryside to help the mechanism, the guidance of grassroots, sinking services as the basic responsibility of public hospitals above the county level.	Public hospitals above county level			Policy:Improve the mechanism for coordinating urban and rural areas and using cities to help rural area.	Medical Resource
02	Shanxi Province				Shanxi Provincial People's Government General Office	3-12-52	Deepen the medical and health assistance, in combination with the in-depth development of the "thousand doctors at the grassroots level" and the "five promotion" medical team training plan in Shanxi Province, normalize the "thousand doctors at the grassroots level" action and the "grass-roots appropriate technology promotion and application project", strengthen the sinking of resources, personnel…	County medical and health institutions		"Thousands of doctors to the grassroots" campaign and "Grassroots Appropriate Technology Promotion and Application Project",Technical support,Management guidance，Ward rounds, surgical instruction, technical training		Medical resource、 Personnel、Technology
02	Shanxi Province	08	Notice of General Office of Shanxi Provincial People's Government on issuing the Implementation Plan of Comprehensive Reform of County level public Hospitals in Shanxi Province	2015-06-17	Shanxi Provincial People's Government General Office	1-2	In 2015, the county-level public hospitals in all counties (cities and districts) of the province focused on the abolition of supplementing medicine with drugs, the establishment of the management committee and the president responsibility system, the rationalization of medical service prices and the implementation of government investment responsibilities, the reform of medical insurance payment…	County-level hospital			Policy:In all counties (cities and districts) of the province, the county-level public hospitals focus on the abolition of supplementing medicine with drugs, the establishment of the management committee and the president responsibility system, the rationalization of medical service prices and the implementation of government investment responsibility, the reform of medical insurance payment meth…	Medical Resource
02	Shanxi Province	08				2-7	We will promote the sinking of quality medical resources. 1. Promote coordinated services and intensive allocation of regional medical resources. Combined with the construction of provincial key clinical specialties, the construction and development of regional special disease centers in cities and counties (cities). County-level public hospitals undertake regional inspection, pathological diagno…	Urban secondary hospital、Primary		Regional specialized centers, medical alliance	Policy:1.Promote the mutual recognition of inspection results of secondary and above hospitals at the same level in the province, and promote the mutual recognition of inspection results within the county. 2.Establish a rotation system for doctors in county-level public hospitals and township health centers.3.Improve the system of regular medical Tours.4.Implement the classification review of hea…	Medical Resource
02	Shanxi Province	08				2-8-1	Continue to promote the standardization of county-level public hospitals in accordance with the principle of "filling and replenishing". Before the end of December 2015, each county (city and district) should focus on the 5-10 diseases that have been transferred out of the county in the past three years to determine the relevant clinical and auxiliary departments that need to focus on strengtheni…	County public hospital			Policy:Promote the standardization of county-level public hospitals.	Medical Resource
02	Shanxi Province	09	The General Office of Shanxi Provincial People's Government issued a notice on deepening the reform of the medical and health system in Shanxi Province in 2014 and key work tasks in 2015	2015-06-17	Shanxi Provincial People's Government General Office	1-2-6	Comprehensively promote the sinking of high-quality medical resources, formulate and introduce "30" guidelines, and distribute high-quality medical resources to counties throughout the province to optimize resources and promote service upgrading. 46 third-level hospitals in the province were arranged to support 166 county-level hospitals, 20 provincial and municipal medical complexes were built, …	Tertiary hospital	County-level hospital	Pairing assistance,Provincial and municipal medical alliance		Medical Resource
02	Shanxi Province	10	The General Office of Shanxi Provincial People's Government issued a notice on the key work tasks of Deepening the reform of the medical and Health system in Shanxi Province in 2019	2019-08-09	Shanxi Provincial People's Government General Office	2-14	We will encourage equal participation and moderate competition among medical institutions at all levels and of all types, including social medical institutions, to promote the sinking of high-quality medical resources, and avoid problems such as "horse racing" and "siphoning" patients in large hospitals.	Medical institutions at all levels			Policy:Medical institutions at all levels and of all types, including those run by social organizations, shall be encouraged to participate in and compete on an equal footing.	Medical Resource
02	Shanxi Province	11	The General Office of Shanxi Provincial People's Government issued a notice on the key tasks of Deepening the reform of the medical and Health system in Shanxi Province in 2022	2022-09-30	Shanxi Provincial People's Government General Office	1-4	The provincial specialty alliance and vertical medical union are the starting points to promote the sinking of high-quality resources.			Provincial specialist alliance、Longitudinal medical alliance		Medical Resource
02	Shanxi Province	12	The General Office of Shanxi Provincial People's Government issued a notice on the recent Key tasks of deepening the reform of the medical and health system in Shanxi Province	2021-09-26	Shanxi Provincial People's Government General Office	2-7	We will promote the expansion and balanced distribution of high-quality medical resources. Actively strive for investment from the central budget to support the construction of regional medical centers, modern disease control systems, county hospitals upgrading and expanding capacity, and national emergency medical rescue bases. Strengthen the construction of national regional medical centers, pr…			National, provincial and municipal regional medical centers	Economic:Strive for investment within the central budget.	Medical Resource
02	Shanxi Province	13	Notice of the General Office of Shanxi Provincial People's Government on the issuance of the Action Plan for the development of life Service Industry in Shanxi Province	2022-06-02	Shanxi Provincial People's Government General Office	2-6-3	Continue to consolidate the achievements of the pilot construction of national regional medical centers, and accelerate the implementation of the expansion and sinking project of high-quality medical resources.			National Regional Medical Center pilot		Medical Resource
02	Shanxi Province	14	Notice of General Office of Shanxi Provincial People's Government on issuing the Implementation Plan of Comprehensive Reform of Shanxi Provincial Public Hospitals	2016-07-13	Shanxi Provincial People's Government General Office	2-4-2	We will promote the sinking of quality medical resources. We will improve the matching support system of provincial public hospitals for primary medical and health institutions, and establish a system of rotating backbone doctors from provincial public hospitals to primary medical and health institutions. Tertiary public hospitals shall select not less than 2% of the registered medical management…	Provincial public hospital、Primary		Pairing assistance,Dispatch personnel	Policy:Tertiary public hospitals shall select not less than 2% of the registered medical management and technical personnel to work regularly in medical institutions within the medical Union (or at lower levels). Of the personnel dispatched, no less than 80% shall have intermediate or senior professional titles. During the period of dispatch, the position, salary, bonus, welfare and other benefit…	Medical Resource
02	Shanxi Province	15	Notice of General Office of Shanxi Provincial People's Government on issuing Implementation Plan for Promoting High-quality Development of Public Hospitals in Shanxi Province	2022-03-29	Shanxi Provincial People's Government General Office	3-1-3	Relying on the county medical group, overall optimization of township health centers, village clinics, personnel, technology, equipment, capital construction and other resources allocation, do public health service projects, improve health education service capacity, consolidate the foundation of basic public health work, promote the "quality service grassroots" activities, and vigorously develop…	County-level hospital、Township health center		County medical community or alliance	Policy:County-level hospital medical staff to assist township health centers system.	Medical Resource
02	Shanxi Province	16	Notice of General Office of Shanxi Provincial People's Government on the issuance of Shanxi Province to promote the construction and development of medical consortium work program	2017-06-30	Shanxi Provincial People's Government General Office	3-2	According to the disease spectrum and the diagnosis and treatment needs of key diseases in the region, tertiary hospitals promote the sharing of high-quality medical resources and sink to the grassroots, and gradually reduce the proportion of chronic patients with common diseases, frequently-occurring diseases and stable conditions.	Tertiary hospital	Primary			Medical Resource
02	Shanxi Province				Shanxi Provincial People's Government General Office	3-3	The family doctor team is endowed with a certain proportion of hospital expert number, appointment registration, reserved beds and other resources, and no less than 20% of the number sources of secondary and above hospitals in the medical union are sinking to grass-roots medical and health institutions in advance.	Secondary and above hospitals、Primary		Give the family doctor team a certain proportion of the hospital expert number, appointment registration, reserved beds.		Clinic Number Source
02	Shanxi Province				Shanxi Provincial People's Government General Office	4-4	Strengthen the assessment and institutional constraints, establish a medical association assessment index system, focus on assessing the medical association technology radiation drive, medical resources sinking, not just assess business volume. It is necessary to incorporate indicators such as the sinking of medical resources in tertiary hospitals, the treatment of critical and difficult and comp…	Tertiary hospital	Primary	medical alliance	Policy:Establish the evaluation index system of medical association.	Medical Resource
02	Shanxi Province	17	The General Office of Shanxi Provincial People's Government issued a notice on the implementation Plan of the 14th Five-Year Plan for Promoting High-quality Development of Resource-based areas in Shanxi Province	2022-04-07	Shanxi Provincial People's Government General Office	7-25	Promote the construction of a compact county medical community pilot province, and promote the sinking of high-quality medical resources.			Tight type county medical community		Medical Resource
02	Shanxi Province	18	Notice of the General Office of Shanxi Provincial People's Government on the issuance of the Work Plan of Shanxi Province to support the construction of National Regional Medical centers	2016-04-25	Shanxi Provincial People's Government General Office	2	With the goal of building a healthy Shanxi, focusing on improving the mental health service system, focusing on strengthening the treatment and management of patients, and focusing on maintaining social harmony, we should coordinate all resources, improve the working mechanism, strive to improve the service capacity and level, promote the sinking of high-quality service resources to poor areas, i…					Mental health service
02	Shanxi Province	19	Implementation Opinions of Shanxi Provincial People's Government on Promoting Healthy China · Shanxi Action	2019-12-17	Shanxi Provincial People's Government General Office	2-7	Promote the "Internet + maternal and child health" service model, and promote the sinking of quality service resources.				Technology: "Internet + Maternal and Child Health"	Medical Resource
02	Shanxi Province	20	Notice of Shanxi Provincial People's Government on the issuance of Shanxi Bethune Hospital Regional Medical Center Construction and development plan	2020-09-05	Shanxi Provincial People's Government General Office	2-4-4-3	Establish a regional compact medical consortium, develop in tandem with municipal and county medical institutions, build an operating mechanism with business, technology and management as the core, and effectively promote high-quality medical treatment.	Medical institutions at all levels		Tight type medical alliance		Medical Resource
02	Shanxi Province	21	Shanxi Provincial People's Government on the issuance of Shanxi Province "13th Five-Year" basic public service equalization plan notice	2016-08-01	Shanxi Provincial People's Government General Office	3-4-1-2	We will comprehensively establish a hierarchical diagnosis and treatment system to guide quality medical resources to sink.				Policy:Establish overall classification system of diagnosis and treatment.	Medical Resource
02	Shanxi Province	22	Shanxi Provincial People's Government on the issuance of Shanxi Province "13th Five-Year" deepening of medical and health system reform planning and implementation plan notice	2017-06-16	Shanxi Provincial People's Government General Office	3-1-4	Encourage the construction of medical consortiums that break the restrictions of administrative affiliations, take resource sharing and talent sinking as the guidance, explore ways to form a smooth referral mechanism within the medical consortiums through multi-point physician practice, opening joint outpatient clinics (wards), division of labor and cooperation of medical consortiums to implement…			medical alliance	Policy:1.Medical officials practice in multiple places.2.Set up joint outpatient clinics (wards)3.Implement total medical insurance payment through division of labor and cooperation of medical unions.	Personnel
02	Shanxi Province				Shanxi Provincial People's Government General Office	3-3-2	Establish and improve the policies and measures for long-distance referral, promote the direct settlement of long-distance medical treatment, promote the sinking of medical resources, promote the construction of medical unions, and establish a hierarchical diagnosis and treatment system.				Policy:The policy of off-site referral.	Medical Resource
02	Shanxi Province	23	The People's Government of Shanxi Province issued a notice on the "14th Five-Year Plan" for high-quality life construction in Shanxi Province	2021-12-28	Shanxi Provincial People's Government General Office	3-2	We will expand basic rehabilitation services and basic assistive equipment adaptation services to all types of disabled people in need, support rehabilitation service institutions in providing integrated care, nursing and rehabilitation services, encourage institutional services to extend to communities, and guide community rehabilitation service resources to families.	Community-based rehabilitation service institution,Home				Community rehabilitation service
02	Shanxi Province	24	Shanxi Provincial People's Government on the issuance of the 14th Five-Year Plan for Public services and social security undertakings in Shanxi Province	2021-10-08	Shanxi Provincial People's Government General Office	7-2	Continue to deepen the reform of county-level medical groups, accelerate the decentralization of management authority to medical groups, strengthen the management autonomy of county-level medical groups, improve the flat management mechanism, form an organizational pattern of interconnection between grass-roots medical and health institutions and county hospitals, and county hospitals and provinc…	Medical institutions at all levels		Reform county-level medical group		Medical Resource
02	Shanxi Province	25	Shanxi Provincial People's Government on the issuance of Shanxi Province "14th Five-Year Plan" public health system planning notice	2021-09-15	Shanxi Provincial People's Government General Office	5-2-2	Establish a high-quality resource pool and a high-quality talent pool, promote talent sharing and service connection, and realize the sinking of medical resource elements such as personnel, technology, specialties, and information through various means such as specialty co-construction, business guidance, scientific research and project collaboration, so as to form radiation-driven and complement…	National and provincial high level hospitals、Primary		College co-construction, business guidance, research and project collaboration	Policy:Establish a high-quality resource pool and a high-quality talent pool, and promote talent sharing and service convergence.	Medical resource elements
02	Shanxi Province				Shanxi Provincial People's Government General Office	5-5-3	Give full play to the medical technology advantages of large hospitals, make full use of 5G technology, use 5G remote ultrasound robots to match and help tertiary hospitals to county medical groups, use 5G information to achieve remote surgical guidance, and provide innovative smart medical business applications in disease diagnosis, surgical teaching, imaging diagnosis, pathological section diag…	Tertiary hospital	County medical alliance	Pairing assistance,Remote surgical guidance	Technology:5G technology	Medical Resource
02	Shanxi Province	26	Shanxi Provincial People's Government issued a notice on Accelerating the Development of Health Service Industry in Shanxi Province	2014-06-30	Shanxi Provincial People's Government General Office	3-6	Optimize the allocation of medical and health service resources, promote the extension of high-quality resources to backward areas and rural areas, and improve the balanced development of medical resources between regions and between urban and rural areas of the province. Encourage provincial and municipal third-level hospitals, county-district hospitals, urban and rural medical institutions to e…	Provincial and municipal tertiary hospitals	County medical alliance	medical alliance	Policy:The inspection of medical institutions at or above the second level is open to all medical institutions in society, and mutual recognition of examination results among medical institutions is promoted.	Medical Resource
02	Shanxi Province	27	Shanxi Provincial People's Government issued a notice on the Implementation Plan for Further Improving the Medical and Health Service system in Shanxi Province	2023-08-09	Shanxi Provincial People's Government General Office	2-1-4	Promote the "three sinks" of tertiary hospitals, specialist alliances, and high-quality telemedicine resources, and establish a long-term mechanism for "thousands of doctors to go to the grassroots" to improve capacity.			Specialist league、Telemedicine	Policy:"Thousands of doctors go to the grassroots" to improve the long-term mechanism of ability.	Medical Resource
02	Shanxi Province				Shanxi Provincial People's Government General Office	2-2-2	Give full play to the advantages of county-level medical and health integration reform, promote the sinking of resources, jointly carry out family doctor contract services with rural medical and health institutions in the county, and establish a family doctor contract service model with general practitioners as the main body, effective linkage of general practice specialties, and organic integrat…			County medical and health integration reform	Policy:The contract service model of family doctors with general practitioners as the main body, effective linkage of general specialties and organic integration of medical and preventive services.	Medical Resource
02	Shanxi Province				Shanxi Provincial People's Government General Office	2-2-3	Accelerate the pilot reform of tight urban medical groups in Datong, Changzhi, Yuncheng and other cities, study and formulate the list of relevant rights and responsibilities, establish and improve the management structure, based on integrated management, with resource sinking and sharing as the core, and with improving supporting policies as the focus, and constantly consolidate the effectivenes…			Compact city medical group pilot reform		Medical Resource
02	Shanxi Province	28	Notice of Shanxi Provincial People's Government on the issuance of Shanxi Medical and Health Service System Plan (2023-2025)	2023-02-27	Shanxi Provincial People's Government General Office	5-2-3	To accelerate the expansion and sinking of high-quality medical resources, we will adopt the modes of hospital-to-hospital general hospital trustement, hospital-to-hospital specialized hospital trustement, hospital-to-department cooperation, hospital-to-department capacity improvement, and provincial regional medical center construction.	General hospital,Specialized hospital		Hospital to hospital general hospital overall trusteeship,Hospital to hospital specialist hospital trusteeship,Hospital-to-department cooperation,Section to section ability improvement,Provincial regional medical centre		Medical Resource
02	Shanxi Province				Shanxi Provincial People's Government General Office	5-2-6	Quality medical resources sinking extension project. Promote the construction of four provincial regional medical center projects, including Datong Fifth People's Hospital, Linfen People's Hospital, Changzhi People's Hospital and Yuncheng Central Hospital. About 50 county-level hospitals were launched to upgrade their standards and expand their capacity. We will promote projects for county-level …			Provincial regional medical centre,County hospital upgrading and capacity expansion project,Standardization of community-level medical and health institutions		Medical Resource
03	Liaoning Province	01	Implementation Opinions of General Office of Liaoning Provincial People's Government on Promoting the Development of Care Services for infants and young children under 3 years old	2020-05-06	General Office of Liaoning Provincial People's Government	2-2-4	Vigorously promote infant care services in rural and poor areas, promote resources, services and management to sink to towns and villages, and improve the health level of infants and young children in rural and poor areas.	Towns and communities (villages) in rural and poor areas				Medical Resource
03	Liaoning Province	02	Implementation opinions of General Office of Liaoning Provincial People's Government on reforming and improving the incentive mechanism for training and using General practitioners	2018-04-16	General Office of Liaoning Provincial People's Government	4-12	On the basis of provincial financial support, local finances should also actively support, improve the treatment and security of special post general practitioners, increase the attractiveness of posts, gradually improve the level of special post recruitment, and attract general practitioners who have undergone standardized training of resident doctors to sink to the grassroots.				Economic:On the basis of provincial financial support, local financial support should also be active. Policy:Improve the treatment and protection of special post general practitioners.	General medical practitioner
03	Liaoning Province	03	Implementation Opinions of the General Office of Liaoning Provincial People's Government on Further Strengthening the construction of Rural Medical and Health Service system	2015-05-14	General Office of Liaoning Provincial People's Government	1-5	We will strengthen the sinking of high-quality medical resources. Before being promoted to deputy senior title, doctors in urban secondary hospitals must serve in rural primary medical and health institutions for half a year. Strengthen matching support for urban and rural hospitals, and strengthen target management and assessment. We will actively promote telemedicine services such as remote vid…	Urban and rural hospital		Pairing assistance,Telemedicine service	Policy:Strengthen matching support for urban and rural hospitals, and strengthen target management and assessment. Technology:Telemedicine service.	Medical Resource
03	Liaoning Province	04	Implementation opinions of the General Office of Liaoning Provincial People's Government on promoting the construction of hierarchical diagnosis and treatment system	2015-12-30	General Office of Liaoning Provincial People's Government	2-5	We will strengthen the standardization of community-level medical and health institutions, improve the capacity of county-level medical services, and strengthen the comprehensive service capacity of county hospitals through measures such as matching support.	County medical institution		Pairing assistance		Medical Resource
03	Liaoning Province	05	Implementation Opinions of the General Office of Liaoning Provincial People's Government on Promoting the construction of medical Consortium	2017-07-28	General Office of Liaoning Provincial People's Government	1-2	Sinking resources, improving capacity. Strengthen technical assistance and personnel training at the grassroots level, encourage the adoption of a unified management model within the medical community, and promote regional medical resource sharing.	Medical institutions in the medical alliance		Technical assistance、Talent cultivation		Medical Resource
03	Liaoning Province					3-3	Give full play to the radiation-driven role of higher-level hospitals in the medical union, focus on the diagnosis and treatment needs of diseases in the region, and send medical personnel to promote high-quality medical resources to the grassroots through various ways such as joint construction of specialist departments, business guidance, teaching ward rounds, scientific research and project co…	Medical institutions in the medical alliance		College co-construction, business guidance, teaching rounds, research and project collaboration		Medical Resource
03	Liaoning Province					3-4	To explore the provision of strong prescription services for some chronic disease contracted patients with no more than 2 months of drug use, according to the medical needs of two-way referral patients, through the extension of prescription, centralized distribution and other forms to strengthen the connection between grass-roots and superior hospitals, chronic disease outpatient and special dise…	Medical institutions in the medical alliance		Extended prescription, centralized distribution	Policy:Explore the strong side services to provide no more than 2 months of drug consumption for some chronic disease contracted patients, according to the medical needs of two-way referral patients, through the extension of prescription, centralized distribution and other forms to strengthen the connection between grass-roots and superior hospitals	Chronic disease, special disease clinic
03	Liaoning Province					4-4	To study and formulate the evaluation index system of medical union, and establish a regular evaluation mechanism for the construction effect of medical union. Focus on assessing the technical radiation drive of hospitals at all levels in the medical union, the sinking of medical resources in tertiary hospitals, the changes in the composition of patients treated, the cooperation with grassroots m…	Tertiary hospital		Medical alliance	Policy:Medical alliance assessment index system	Medical Resource
03	Liaoning Province	06	Opinions of the People's Government of Liaoning Province on Accelerating the implementation of the "Shen-Fu Reform and Innovation Demonstration Zone Construction Plan"	2017-12-20	General Office of Liaoning Provincial People's Government	2-5	Build a "Health Liaoning image Cloud platform", carry out remote imaging, remote pathology and other services, create a new telemedicine service model of grass-roots examination, city and county diagnosis, and provincial consultation, and promote the sinking of high-quality medical resources.	Provincial, city and county level medical and health institutions			Technology:Health Liaoning Image Cloud Platform	Medical Resource
03	Liaoning Province	07	Implementation Opinions of the People's Government of Liaoning Province on promoting supply-side structural reform in the service industry	2016-09-03	General Office of Liaoning Provincial People's Government	2-8-1	We will strengthen the three-tier rural medical and health service network and the urban community medical and health service system, vigorously promote contracted services for family doctors, and encourage high-quality resources to spread to the community level.	Urban community,Rural medical and health institutions		Rural three-level medical and health service network,Urban community medical and health service system,Family doctor contracted services		Medical Resource
03	Liaoning Province	08	Notice of Liaoning Provincial People's Government on issuing the Implementation Plan for Promoting the Development of Traditional Chinese Medicine (2016-2020)	2016-12-25	General Office of Liaoning Provincial People's Government	2-1-2	Encourage and guide high-quality TCM medical resources to sink to the grassroots level, promote the cluster development of TCM medical services, establish a comprehensive chronic disease prevention and treatment network and working mechanism of TCM hospitals and primary medical and health institutions and disease prevention and control institutions, establish a health management model integrating…	Traditional Chinese medicine hospital,Primary,disease prevention and control institutions		Establish a comprehensive chronic disease prevention and control network and working mechanism, and establish a health management model integrated with traditional Chinese medicine		Traditional Chinese medicine resource
03	Liaoning Province	09	The People's Government of Liaoning Province issued a notice on actively promoting the implementation plan of the "Internet Plus" action in Liaoning Province	2015-12-30	General Office of Liaoning Provincial People's Government	2-6-5	Build an "Internet +" remote collaborative medical platform to realize telemedicine coordination between major urban hospitals and primary medical and health institutions, and work coordination between specialist doctors in major hospitals and primary doctors, and carry out medical services such as remote consultation, two-way referral, and remote imaging diagnosis, so as to sink quality medical …			Remote consultation, two-way referral, remote imaging diagnosis	Technology:"Internet +" remote collaborative medical platform	Medical Resource
03	Liaoning Province	10	Notice of the People's Government of Liaoning Province on issuing the Implementation Plan for Deepening the Reform of the Medical and Health System during the "13th Five-Year Plan" Period of Liaoning Province	2017-06-29	General Office of Liaoning Provincial People's Government	2-1-4	Encourage the breaking of administrative regional restrictions, resource sharing and talent sinking as the guidance, the medical consortium into a community of interests, responsibility, development community, the formation of responsibility, rights, interests clear regional collaborative service model, to achieve the organic integration of medical resources, up and down.			medical alliance		Personnel
03	Liaoning Province				General Office of Liaoning Provincial People's Government	2-3-2	Establish and improve the policies and measures for long-distance referral, promote the direct settlement of long-distance medical treatment and promote the sinking of medical resources, promote the construction of medical unions, and establish the coordination of hierarchical diagnosis and treatment system.				Policy:Establish and improve the policies and measures for long-distance referral, promote the direct settlement of long-distance medical treatment and promote the sinking of medical resources, promote the construction of medical unions, and establish the coordination of hierarchical diagnosis and treatment system.	Medical Resource
03	Liaoning Province	11	Implementation Opinions of the Liaoning Provincial Committee of the CPC and the Liaoning Provincial People's Government on Further Ensuring and improving people's Livelihood in the New Breakthrough Three-year Action for the Comprehensive revitalization of Liaoning	2023-05-19	General Office of Liaoning Provincial People's Government	2-5-14	Accelerate the construction of a compact county medical community, promote the sinking of high-quality medical and health resources, and comprehensively strengthen the county's comprehensive medical and health service capacity.			Tight type county medical community		Medical Resource
04	Jiln Province	01	Notice on the implementation of the State to do a good job of assisting the county-level hospitals in poverty-stricken counties	2019-05-27	Jilin Provincial Administration of Traditional Chinese Medicine	2-5	In combination with the "special treatment of serious diseases of the rural poor population" and other work, we will promote the sinking of high-quality medical resources to the grass-roots level, and focus on medical assistance for poor households with established records. In light of the actual medical needs of poor counties, it is necessary to support hospitals to send medical teams on a regul…	Poor county		Teaching rounds, surgical instruction, academic lectures		Medical Resource
04	Jiln Province	02	Notice on issuing the Implementation Plan for the Full Coverage of Township Health Centers in the Province's telemedicine Service Network in 2019	2019-02-27	Jilin Provincial Health Commission	3	By the end of December, the telemedicine service network of township and township health centers in the province will be covered, and functions such as remote consultation, remote imaging diagnosis, remote ECG diagnosis, remote medical education, appointment diagnosis and treatment, and two-way referral will be realized, effectively promoting the sinking of high-quality medical resources and impr…	Township health center			Technology:Telemedicine service network	Medical Resource
04	Jiln Province	03	Notice on issuing the Implementation Plan of Jilin Provincial Regional Medical Service Capacity Improvement Plan (2019-2020)	2018-11-15	Jilin Provincial Health Commission, Jilin Provincial Department of Finance	5-2	Relying on the five major medical associations at the provincial level, we will give full play to the technical and management advantages of large urban hospitals, carry out tight cooperation, promote the vertical flow of talents, technology, management and other resources, promote the subsidence of high-quality resources, and improve the medical technology level and medical quality of county-lev…			Provincial medical alliance		Medical Resource
04	Jiln Province	04	Notice on the issuance of the Implementation Plan for the Construction of Multi-level TCM Medical Consortium in Jilin Province	2017-10-30	Jilin Provincial Administration of Traditional Chinese Medicine	4-6-1	Second, lower-level hospitals set the total amount of performance reward funds of the unit, in addition to the performance reward of the staff of the unit, funds should be reserved for the performance reward of doctors in higher-level hospitals to attract high-quality medical resources.				Economic：Lower-level hospitals set the total amount of performance reward funds of the unit, in addition to the performance reward of the staff of the unit, funds should be reserved for the performance reward of doctors in higher-level hospitals	Medical Resource
04	Jiln Province					4-6-2	Strengthen the assessment and institutional constraints of the medical federation, establish a performance assessment system of the medical federation, and include indicators such as the performance of the medical Federation charter, functional positioning responsibilities, division of labor and cooperation, technological radiation, medical resources sinking, improvement of grass-roots medical ca…			Medical alliance	Policy：Medical joint performance appraisal system	Medical Resource
04	Jiln Province	05	Notice on the issuance of Jilin Provincial Health and Family Planning Commission and Zhejiang Provincial Health and Family Planning Commission counterpart cooperation implementation plan	2018-08-28	Jilin Provincial Health and Family Planning Commission	0	All text	Jilin,Zhejiang		Exchange the backbone of superior disciplines in large top-three hospitals，Carry out counterpart cooperation in the field of maternal and child health，Exchange and training of professional cadres，Promotion of appropriate technologies for sanitation and health		Horizontal flow of medical resources
04	Jiln Province	06	Notice on the issuance of the implementation plan for promoting contracted services for family doctors	2016-12-19	Medical Reform Office of Jilin Province, Health and Family Planning Commission of Jilin Province, Development and Reform Commission of Jilin Province, Department of Civil Affairs of Jilin Province, Department of Finance of Jilin Province, Department of Human Resources and Social Security of Jilin Province, Administration of Chinese Medicine of Jilin Province	1-1	Highlight the system innovation to promote the sinking of high-quality resources, highlight the mechanism innovation to eliminate profit-seeking, highlight the service concept innovation to improve the satisfaction of the masses, highlight the salary system innovation to improve the enthusiasm of medical personnel, highlight the information technology means innovation to improve fairness and effi…					Medical Resource
04	Jiln Province	07	Jilin Province on strengthening the new era of Chinese medicine personnel implementation opinions	2022-09-26	Chinese Medicine Administration of Jilin Province, Education Department of Jilin Province, Human Resources and Social Security Department of Jilin Province, Health and Health Commission of Jilin Province	2-2-5	Promote talent management models such as "county employment and township use" and "township employment and village use", encourage the flexible flow of talents in tight county medical communities and TCM regional medical consortia, implement the matching assistance of third-level TCM hospitals, and form a long-term mechanism for doctors from higher hospitals to regularly serve grass-roots medical…	Tertiary traditional Chinese medicine hospital，Primary		Tight type county medical community、Traditional Chinese medicine regional medical alliance		Medical Resource
04	Jiln Province	08	Implementation opinions on further promoting the construction of hierarchical diagnosis and treatment system in Jilin Province	2019-09-20	Health Commission of Jilin Province, Development and Reform Commission of Jilin Province, Department of Finance of Jilin Province, Department of Human Resources and Social Security of Jilin Province, Medical Insurance Bureau of Jilin Province, Chinese Medicine Bureau of Jilin Province	4-3	It is necessary to strengthen the performance assessment of hierarchical diagnosis and treatment, promote the effective sinking of high-quality medical resources, and prevent the "siphon effect" of superior hospitals.				Policy：Performance assessment of graded diagnosis and treatment	Medical Resource
04	Jiln Province	09	Implementation Opinions of the General Office of the People's Government of Jilin Province on Promoting the Development of "Internet + Medical Health" (2018) No. 31)	2018-08-16	General Office of Jilin Provincial People's Government	2-1-5	Improve telemedicine policies, regulations, standards, and service systems, improve the mutual recognition and sharing mechanism of inspection results, and promote the vertical flow of high-quality medical resources.				Policy：Improve telemedicine policies, regulations, standards, and service systems, and improve the mutual recognition and sharing mechanism of inspection results.	Medical Resource
04	Jiln Province	10	Implementation opinions of General Office of Jilin Provincial People's Government on reforming and improving the professional title evaluation and post management system of health professional and technical personnel in primary medical institutions	2018-12-24	General Office of Jilin Provincial People's Government	2	Adhere to high-quality resources sinking. Promote the flow of talents, optimize the layout of medical resources, guide high-quality resources to sink, promote the implementation of the hierarchical diagnosis and treatment system, and meet the needs of grassroots people in diagnosis and treatment.					Medical Resource
04	Jiln Province	11	Implementation opinions of General Office of Jilin Provincial People's Government on Further improving the medical and health service system	2023-08-22	General Office of Jilin Provincial People's Government	3-5	We will promote quality medical resources at the provincial and municipal levels to the county level, and continue to implement the project of 10,000 doctors to support rural areas and the measures of matching third-level hospitals to help county-level hospitals.	Tertiary hospital	County-level hospital			Medical Resource
04	Jiln Province					3-8	General practitioners in secondary and tertiary hospitals are encouraged to practice at multiple points, and grassroots medical and health institutions are encouraged to join the team of family doctors, and contracted services are carried out on the platform of grassroots medical and health institutions.	Tertiary hospital	Primary		Policy:General practitioners practise more than one practice	Medical Resource
04	Jiln Province	12	Implementation opinions of General Office of Jilin Provincial People's Government on comprehensive reform of county-level public hospitals	2013-12-31	General Office of Jilin Provincial People's Government	2-5	Improve the overall efficiency of the rural medical and health service system, form a long-term mechanism for the flow of high-quality medical resources, so that patients with common diseases, chronic diseases and rehabilitation treatment can sink to grass-roots medical and health institutions, and gradually form a grass-roots medical service model of first diagnosis, hierarchical medical treatme…					Medical Resource
04	Jiln Province	13	The General Office of the Jilin Provincial People's Government issued a notice on the implementation plan for promoting the construction of multi-level medical consortia in Jilin Province	2017-06-28	General Office of Jilin Provincial People's Government	2-8	We will promote the orderly sinking of high-quality human resources. Encourage medical personnel in the medical consortium (including cross-regional medical consortium) to practice in the medical institutions that have signed assistance or cooperation and trusteeship agreements, on the premise that the medical institutions maintain the administrative affiliation, financial investment channels and…	Secondary and above medical institutions,Primary		Medical alliance:dispath professional technical and management personnel	Policy:Encourage medical personnel in the medical consortium (including cross-regional medical consortium) to practice in the medical institutions that have signed assistance or cooperation and trusteeship agreements, on the premise that the medical institutions maintain the administrative affiliation, financial investment channels and personnel identities, and do not need to go through the forma…	Medical Resource
04	Jiln Province					2-15	Strengthen the assessment and institutional constraints on the medical federation, establish the performance appraisal system of the medical federation, and incorporate the indicators of the medical Federation members' performance of the charter of the medical Federation, functional positioning responsibilities, division of labor and cooperation, technology radiation, medical resources sinking, g…				Policy:Medical joint performance appraisal system	Medical Resource
04	Jiln Province	14	The General Office of the Jilin Provincial People's Government issued a notice on the implementation plan of promoting the construction of graded diagnosis and treatment system in Jilin Province	2016-07-13	General Office of Jilin Provincial People's Government	2-3-6	Through the multi-level medical consortium under the guidance of the government, the orderly sinking of medical resources, focusing on improving the comprehensive service capacity of primary medical institutions, so that patients have confidence in choosing primary medical institutions for medical treatment.			Medical alliance at all levels		Medical Resource
04	Jiln Province	15	Implementation opinions of Jilin Provincial Party Committee and Provincial Government on the effective connection between the achievements of consolidating and expanding poverty alleviation and rural revitalization	2021-04-08		3-13	We will continue to improve the conditions of disease prevention and control institutions, continue to carry out matching assistance to third-level hospitals, promote the expansion and sinking of high-quality medical resources, build a more mature and stereotyped hierarchical diagnosis and treatment system of "strong counties, living villages and stable villages", and continue to improve the diag…	Tertiary hospital		Pairing assistance		Medical Resource
04	Jiln Province	16	Notice of Jilin Provincial Health Commission on coordinating and Promoting Health poverty alleviation during the prevention and control of COVID-19	2020-03-02	Jilin Provincial Health Commission	2-2	Continue to do a good job of matching third-level public hospitals to support county-level hospitals in National poor counties, continue to promote the construction of a telemedicine service system, and promote the sinking of high-quality medical resources.	Tertiary public hospital,National county-level hospital in poor county			Technologgy:Telemedicine service system	Medical Resource
05	Heilongjiang Province	01	Notice on the issuance of the Implementation Plan for Further Deepening Reform and Promoting Healthy Development of Rural Medical and Health System in Heilongjiang Province	2023-12-19	Health Commission of Heilongjiang Province	2-3-1	Encourage the implementation of an annual salary system for the heads of medical and health institutions in the medical community. Strengthen the performance assessment of the medical community, guide resources and patients to sink to the rural two-level medical and health institutions, and promote the rational allocation of medical resources and orderly diversion of patients.	Medical institutions in the medical alliance				Medical resource、Patient
05	Heilongjiang Province					2-3-3	Combined with the matching assistance of tertiary hospitals to county-level hospitals and the "group-style" border aid action, the work of tertiary hospitals to support county-level hospitals is firmly promoted. The basic responsibility of tertiary hospitals is to guide grassroots and submerger-level services, and the medical service capacity of the assisted hospitals is promoted through shadow-l…	Tertiary hospital	County-level hospital	Pairing assistance,"Group" aid to the border:Follow class learning, teaching training, remote consultation, regular visits by famous doctors		Medical Resource
05	Heilongjiang Province	02	Notice on the issuance of the Implementation Plan for Promoting the Construction and Development of Urban medical Complexes (for trial implementation)	2017-10-25	Heilongjiang Provincial Health and Family Planning Commission, Heilongjiang Provincial Administration of Traditional Chinese Medicine	2-3	Promote the sinking of resources, improve service capacity, standardize operation, and make lasting force. Give full play to the advantages of the concentration of high-quality resources in urban third-level public hospitals, drive the second-level hospitals, and give full play to the technical radiation and driving role by means of management sinking, expert sinking, and technology sinking, comb…	Urban tertiary public hospital,Secondary hospital			Technology:Information platform, Internet, remote diagnosis and treatment system	Medical Resource
05	Heilongjiang Province					4-2-5	Urban secondary and tertiary hospitals select doctors with intermediate or above professional titles and strong professional ability, and establish expert think tanks for medical joint services based on the Internet; Set up workshops for experts in community health service institutions (urban and township health centers) in the medical community, and cooperate with corresponding information platf…	Urban secondary and above medical institutions	Community health service center	medical alliance	Technology:Medical services expert think tank	Expert
05	Heilongjiang Province					4-3-2-2	According to the disease spectrum and the diagnosis and treatment needs of key diseases in the region, third-level public hospitals should play a leading role, and lead second-level hospitals to promote the sharing of high-quality medical resources and sinking to the grassroots through various ways such as specialty co-construction, clinical teaching, business guidance, teaching rounds, scientifi…	Tertiary public hospital,Secondary hospital		Specialty co-construction, clinical teaching, business guidance, teaching rounds, scientific research and project collaboration		Medical Resource
05	Heilongjiang Province					4-3-2-4	Focus on the smooth downward referral channel, the acute convalescent patients, postoperative convalescent patients and critical stable patients are transferred to lower-level medical institutions in a timely manner for continued treatment and rehabilitation, support higher-level hospitals to set up continuous treatment and rehabilitation beds in primary-level medical institutions, encourage high…	Primary				Medical Resource
05	Heilongjiang Province					4-3-3-1	Establish and improve the system of talent sinking. The secondary and above hospitals in the city medical Federation send appropriate professional and management personnel to the primary medical and health institutions, and encourage the specialized doctors of higher hospitals to set up studios in the primary medical institutions. Establish a system for new staff in higher-level hospitals to serv…	Secondary and above hospitals within the urban medical alliance,Primary		Dispatch professional and management talents,Set up studios at the grassroots level	Policy:1.Improve the system of talent sinking.2.Higher level hospital new personnel to the grass-roots service system.3.In the urban medical Federation, medical personnel practicing in lower-level medical institutions within the medical Federation do not need to go through the formalities of changing the practice location and filing the practice institution.	Medical Resource
05	Heilongjiang Province					4-4-4	To study and formulate the assessment index system of the urban medical consortium, implement scientific evaluation, strengthen assessment and institutional constraints, and focus on assessing the situation of the urban medical consortium technology radiation and the sinking of medical resources, etc. Indicators such as the sinking of medical resources in tertiary hospitals, the cooperation with …	Tertiary hospital	Primary		Policy:Assessment index system of urban medical association	Medical Resource
05	Heilongjiang Province	03	Implementation opinions of General Office of Heilongjiang Provincial People's Government on Promoting high-quality development of public hospitals	2021-12-28	General Office of Heilongjiang Provincial People's Government	4-3-4	Improve the performance appraisal system of urban medical groups and county medical communities, and promote the sinking and effective use of resources.				Policy:Performance appraisal system of city medical group and county medical community	Medical Resource
05	Heilongjiang Province	04	Implementation Opinions of the General Office of Heilongjiang Provincial People's Government on Promoting the construction and development of medical consortia	2017-07-10	General Office of Heilongjiang Provincial People's Government	1-2-3	Resources sink, enhance capacity. By taking advantage of the concentration of high-quality resources in third-level public hospitals, the technical radiation and driving role of the grassroots can be played through technical support and personnel training. Encourage the unified management mode within the medical community, give full play to the advantages of intensification, promote the sharing o…	Tertiary public hospital,Primary		Technical support,Talent cultivation,Unified management within the medical union		Medical Resource
05	Heilongjiang Province					4-1	Promote the orderly flow of human resources. Unified deployment of medical, pharmaceutical, nursing, technology, management and other human resources to maximize the efficiency of existing resources. Overall compensation distribution, fully mobilize the enthusiasm of medical personnel, encourage and guide the reasonable flow of personnel. Hospitals at or above the second level of the medical Unio…	Tertiary public hospital、Primary		Dispatch professional and management talents,Set up studios at the grassroots level		Medical Resource
05	Heilongjiang Province					4-2	Improve the capacity of primary medical services. Give full play to the leading role of tertiary public hospitals, and according to the disease spectrum and the diagnosis and treatment needs of key diseases in the region, medical personnel are dispatched to promote the sharing of high-quality medical resources and sinking to the grassroots through various ways such as specialty co-construction, c…	Tertiary hospital	Primary	Specialty co-construction, clinical teaching, business guidance, teaching rounds, scientific research and project collaboration		Medical Resource
05	Heilongjiang Province					4-3	Unified Information Platform. Strengthen overall planning and standard construction, combined with the construction of population health information platforms at the provincial, city and county levels, coordinate and promote the construction of information platforms for hospital management and medical services related to the medical Union, and gradually realize the interconnection of health and m…	Remote and poverty-stricken areas,Primary			Technology:Construction of population health information platform	Medical Resource
05	Heilongjiang Province					4-4	Realize resource sharing. Large-scale examination and testing equipment should be open and shared among medical institutions in the medical Union, and medical imaging centers, examination and testing centers, disinfection and supply centers, pathological diagnosis centers, and logistics service centers should be established in the medical Union with the support of the lead hospitals, so as to pro…	Medical institutions in the medical alliance		Medical alliance	Policy:1.Large-scale examination and inspection equipment of medical institutions in the medical Union is open to sharing. 2.Results of the mutual recognition examination among medical institutions in the medical Union. 3.Explore unified drug procurement and management within the medical community, establish a mechanism for prescription flow, drug sharing and distribution within the medical commu…	Medical Resource
05	Heilongjiang Province					5-2	Guide the formation of a smooth referral mechanism within the medical union, and promote high-quality medical resources to sink to the grassroots.	Medical institutions in the medical alliance		medical alliance		Medical Resource
05	Heilongjiang Province					5-4	Research and develop the assessment index system of medical union, strengthen the assessment and institutional constraints, focus on the assessment of medical union technology radiation driven, medical resources sinking, etc., the sinking of medical resources in tertiary hospitals, cooperation with grassroots medical and health institutions, the proportion of grassroots consultation and treatment…	Tertiary hospital	Primary	Medical alliance	Policy:Medical alliance assessment index system	Medical Resource
05	Heilongjiang Province	05	Notice of the General Office of the Heilongjiang Provincial People's Government on the issuance of the Medium and Long-term Plan for the Prevention and Treatment of Chronic Diseases in Heilongjiang Province (2017-2025)	2017-12-28	General Office of Heilongjiang Provincial People's Government	3-5-1	Improve the differentiated payment policy of medical insurance for medical institutions at different levels, guide insured personnel to seek medical treatment in a reasonable and orderly manner, and promote the focus of chronic disease prevention and treatment to move down and resources to sink.	Medical institutions at all levels			Policy:Differentiated payment policies for medical insurance at different levels of medical institutions.	Resource for Chronic disease Prevention and Control
05	Heilongjiang Province	06	Notice of General Office of Heilongjiang Provincial People's Government on issuing the implementation plan of Performance Appraisal for tertiary public hospitals in Heilongjiang Province	2019-08-02	General Office of Heilongjiang Provincial People's Government	1	By 2020, a relatively complete performance appraisal system for tertiary public hospitals will be basically established, internal management of tertiary public hospitals will be strengthened, modern hospital management systems will be implemented, graded diagnosis and treatment systems will be promoted to be more perfect, and high-quality medical resources will be guided to sink.	Tertiary public hospital			Policy:Performance appraisal system of tertiary public hospitals	Medical Resource
05	Heilongjiang Province	07	Notice of General Office of Heilongjiang Provincial People's Government on issuing the Implementation Plan for Promoting the construction of Hierarchical Diagnosis and treatment system in Heilongjiang Province	2019-01-31	General Office of Heilongjiang Provincial People's Government	1-1	​ Implement the deployment of the 12th Provincial Party Congress and the fourth Plenary Session of the 12th Provincial Party Committee, based on the actual development of the province's economic society and health care, follow the laws of medical science, adhere to the voluntary residents, the first diagnosis at the grassroots level, policy guidance, and innovation mechanism, focus on improving t…			Medical alliance, Family doctor contracted service		Medical Resource
05	Heilongjiang Province					3-3	The provincial health department should, together with relevant departments, strengthen the supervision and guidance of hierarchical diagnosis and treatment, promote the sinking of high-quality medical resources, and prevent the "siphon effect" of tertiary hospitals.					Medical Resource
05	Heilongjiang Province	08	Notice of the General Office of the People's Government of Heilongjiang Province on the issuance of Heilongjiang Medical and Health Service System Plan (2016-2020)	2016-10-14	General Office of Heilongjiang Provincial People's Government	3-4-3	Make full use of new technologies such as big data, cloud computing, the Internet of Things, visual networking, and smart cards to effectively improve the application level of information technology in population health, actively promote the development of telemedicine services, and explore Internet medical service models. Build an "Internet + medical" model based on Internet appointment registra…	Non-remote area,Remote area			Policy:Telemedicine service	Medical Resource
05	Heilongjiang Province					6-2	Through technical support, personnel training, management guidance and other ways, public hospitals should help and guide the primary medical and health institutions with which they have established a division of labor and cooperation, so as to improve the service capacity and level of primary medical and health institutions. Encourage doctors in public hospitals to practice in more than one plac…	Public hospital,Primary		Technology support,Talent cultivation、Management guidance	Policy:Public hospital doctors practice more than one practice	Medical Resource
05	Heilongjiang Province	09	Notice on the issuance of the Implementation Plan for Comprehensively Promoting the Construction of a compact County Medical and Health Community in Sichuan Province	2024-04-03	Heilongjiang Provincial Development and Reform Commission, Heilongjiang Provincial Department of Finance, Heilongjiang Provincial Department of Human Resources and Social Security, Heilongjiang Provincial Department of Agriculture and Rural Affairs, Heilongjiang Provincial Medical Security Bureau, Heilongjiang Provincial Administration of Traditional Chinese Medicine, Heilongjiang Provincial Bure…	2-3	We will establish and improve the working mechanisms for third-level urban hospitals to contract counties, second-level urban hospitals to contract towns, and township health centers to contract villages. Tertiary hospitals should improve the service capacity and management level of the county medical community through expert dispatch, specialty co-construction, clinical teaching, remote collabor…	Urban tertiary public hospital-County，Urban secondary hospital-Township，Township health center-Village		Tight type county medical community：Expert dispatch, specialty co-construction, clinical teaching, remote collaboration, scientific research and project collaboration，Itinerant treatment		Medical Resource
05	Heilongjiang Province					3-7	The county medical community should establish and improve the internal evaluation mechanism, and the evaluation indicators should be tilted towards the aspects of resource sinking, visiting and sending, family doctor signing, cost control, etc., reasonably determine the distribution of medical insurance fund balance retained income and performance salary among member units, and establish a long-t…				Policy:County medical community should establish and improve the internal assessment mechanism	Medical Resource
06	Jiangsu Province	01	Implementation opinions of the General Office of the Provincial Government on comprehensively promoting the comprehensive reform of county-level public hospitals	2013-08-09	General Office of Jiangsu Provincial People's Government	3-4	County-level public hospitals should give full play to the leading role of county-level medical centers and rural three-level medical and health service networks, strengthen technical assistance and personnel training for grass-roots medical and health institutions, explore the establishment of a system of rotating deans and key doctors from county-level hospitals to township health centers, and …	County public hospital、Primary		Technical assistance,Talent cultivation,Management support		Patient
06	Jiangsu Province	02	Notice of the General Office of the Provincial Government on issuing the "14th Five-Year Plan" Health and Health Development Plan of Jiangsu Province	2021-09-30	General Office of Jiangsu Provincial People's Government	4-9-4	Deepen matching support between urban and rural areas, promote innovation in physician practice management models, promote telemedicine services, and promote the recruitment of outstanding health professionals and resource sharing.	Urban and rural		Pairing assistance	Policy:Innovation of physician practice management mode. Technology:Telemedicine service	Medical Resource Personnel
06	Jiangsu Province	03	Jiangsu Province "13th Five-Year Plan" health and health and modern medical and health system construction plan	2016-12-30	General Office of Jiangsu Provincial People's Government	4-1	We will promote division of labor and cooperation among community-level medical and health institutions, county-level hospitals and large urban hospitals, improve the long-term mechanism of matching support for urban and rural medical institutions, and promote the sinking of high-quality medical resources.	Primary、County-level hospital、City hospital		Pairing assistance		Medical Resource
06	Jiangsu Province	04	Notice of the General Office of the Provincial Government on issuing the Strategic Plan for the Development of Traditional Chinese Medicine in Jiangsu Province (2016-2030)	2017-03-26	General Office of Jiangsu Provincial People's Government	3-1	Establish and improve the remote TCM medical service network, provide high-level TCM technical guidance for the grassroots, actively promote the focus of TCM work to move down, high-quality TCM resources to sink, and TCM institutions to achieve win-win cooperation.				Technology:Remote traditional Chinese medicine medical service network	Traditional Chinese medicine resource
06	Jiangsu Province	05	Notice on Issuing the Implementation Plan of the Jiangsu Healthy Children Action Plan (Suwei Women and Children (2019) No. 14)	2019-04-10	Jiangsu Provincial Health Commission	3-8	Further optimize the structure and configuration of children's medical services, and promote the sinking of high-quality children's medical resources through the formation of hospital groups, medical consortiums, and matching support.			Medical group、medical alliance、Pairing assistance		Children's medical resource
06	Jiangsu Province	06	Notice on Issuing the Implementation Plan for Promoting Cancer Prevention and Control in Jiangsu Province (2019-2022) (Suwei CDC [2019] No. 56)	2019-12-30	Jiangsu Provincial Health Commission, Jiangsu Provincial Development and Reform Commission, Jiangsu Provincial Department of Education, Jiangsu Provincial Department of Science and Technology, Jiangsu Provincial Department of Finance, Jiangsu Provincial Department of Ecology and Environment, Jiangsu Provincial Medical Security Bureau, Jiangsu Provincial Administration of Traditional Chinese Medic…	3-1-4	Establish cancer specialist alliances across the province to attract the participation of cancer specialist hospitals, general hospitals and oncology departments of traditional Chinese medicine hospitals, promote the shift of cancer prevention and control work focus and resources, improve the overall service capacity and diagnosis and treatment level of cancer specialists, and enhance the overall…	Cancer specialized hospital,Cancer general hospital,Oncology department of traditional Chinese Medicine Hospital		Provincial cancer specialist alliance		Cancer prevention and control of resource
06	Jiangsu Province	07	Notice on Issuing the "14th Five-Year Plan for the Development of Maternal and Child Health in Jiangsu Province" (Suwei Maternal and Child (2021) No. 9)	2021-11-10	Jiangsu Provincial Health Commission	3-1-4	We will promote the sinking of quality service resources to the grass-roots level, improve the coordination mechanism at the upper and lower levels, strengthen the service capacity of maternal and child health centers in urban areas, and improve the level of maternal and child health services in rural areas.	Urban maternal and child health center、Primary				Maternal and child health service
06	Jiangsu Province	08	Notice of the Provincial Administration of Traditional Chinese Medicine on Printing and distributing the Main Points of Traditional Chinese Medicine Work in the Province in 2019 (Su Traditional Chinese Medicine Comprehensive (2019) No. 12)	2019-04-16	Jiangsu Administration of Traditional Chinese Medicine	3-3	Strengthen the planning and guidance of TCM medical association in the province, promote TCM hierarchical diagnosis and treatment, explore the establishment of TCM specialty alliance, and promote the sinking of high-quality TCM medical resources.			Traditional Chinese Medicine Specialist Alliance		Traditional Chinese medicine resource
06	Jiangsu Province	09	Implementation Opinions on Further Promoting the High-quality Development of Contracted Family Doctor Services (Su Wei Grassroots (2022) No. 9)	2022-09-01	Jiangsu Provincial Health Commission, Jiangsu Provincial Department of Finance, Jiangsu Provincial Department of Human Resources and Social Security, Jiangsu Provincial Medical Insurance Bureau, Jiangsu Provincial Administration of Traditional Chinese Medicine	2-3-2	Promote the sinking of high-quality resources. In accordance with the grid layout, the medical community adopts the "contract and fragment" mode, and the general practitioners of primary medical and health institutions and the specialists of higher hospitals jointly form the "all-specialty joint" family doctor team to provide contracted services for the residents in the grid. We will promote the …	Secondary and above medical institutions	Primary	Medical alliance: form an "all-specialty joint" family doctor team,Specialist Studio (Joint Ward)	Policy:Second - and third-level hospital doctors participate in family doctor contract services with grassroots medical and health institutions as a platform, and work in grassroots expert studios (joint wards), and their work experience can be regarded as grassroots service experience before senior professional title promotion.	Medical Resource
06	Jiangsu Province					3-2	The sinking of high-quality medical resources and the work of supporting family doctor contracting services will be included in the high-quality development assessment scope of public hospitals.				Policy:The sinking of high-quality medical resources and the work of supporting family doctor contracting services will be included in the high-quality development assessment scope of public hospitals.	Medical Resource
06	Jiangsu Province	10	Notice on Printing and Distributing the Implementation Plan for Promoting the Development of Clinics in Jiangsu Province (Su Wei Medical Administration (2019) No. 67)	2019-10-12	Jiangsu Provincial Health Commission, Jiangsu Provincial Development and Reform Commission, Jiangsu Provincial Department of Finance, Jiangsu Provincial Department of Human Resources and Social Security, Jiangsu Provincial Medical Security Bureau	5-1	Promoting the healthy development of clinics is of great significance for improving the medical service system, attracting high-quality medical resources, and meeting the multi-level and diversified medical service needs of the people.	Clinic				Medical Resource
06	Jiangsu Province	11	Opinions of the provincial government on further promoting the construction of "healthy Jiangsu" and constantly improving the health level of the people	2015-10-29	Jiangsu Provincial People's Government	2-1-4	We will improve the maternal and child health care system, promote the construction of key disciplines and talents in maternal and child health care, and promote the sinking of high-quality services for maternal and child health.			Build key disciplines and talents in maternal and child health care		Maternal and child health service
06	Jiangsu Province	12	The provincial government issued a notice on implementing the implementation plan of the Healthy China Action to Promote the construction of Healthy Jiangsu	2020-01-26	Jiangsu Provincial People's Government	2-5-17	Promote the national and provincial famous traditional Chinese medicine inheritance studios to build workstations at the grassroots level to promote the sinking of high-quality resources.	National, provincial, Primary		National and provincial famous traditional Chinese medicine inheritance studios will be built at the grassroots level		Medical Resource
06	Jiangsu Province	13	The General Office of the Provincial Government issued a notice on the main work arrangements of the five key reforms of the medical and health system of the province in 2011	2011-02-28	General Office of Jiangsu Provincial People's Government	2-5-4	Further consolidate and deepen the long-term cooperation and assistance system of urban third-level hospitals to support county-level hospitals. Explore the establishment of a long-term and stable cooperation mechanism with grass-roots medical and health institutions to institutionalize technical support, promote high-quality medical resources to the grass-roots level, and accelerate the formatio…	Urban tertiary public hospital	County-level hospital	Pairing assistance,Technical support	Policy:City level three hospitals to support county-level hospitals long-term cooperation and assistance system	Medical Resource
06	Jiangsu Province	14	The General Office of the Provincial Government issued a notice on the work arrangement of the pilot reform of public hospitals in the province in 2011	2011-04-30	General Office of Jiangsu Provincial People's Government	4-11	We will deepen support for county-level hospitals in matching tertiary hospitals in cities. Continue to implement the "10,000 doctors to support Rural Health project", and improve the management and service capabilities of county-level hospitals by means of cooperation, trusteeship, selection of directors, and team support. We will strictly implement the system of doctors in urban hospitals servi…	Urban tertiary public hospital	County-level hospital	"Ten Thousand Doctors Support Rural Health Project":Cooperation, hosting, selection of deans, team support	Policy:We will strictly implement the system of doctors in urban hospitals serving in medical and health institutions at or below the county level before their professional titles are promoted. We will properly solve the problems related to the staffing and subsidies for the personnel stationed in urban hospitals.	Medical Resource
06	Jiangsu Province					5-15	Strengthen county-level hospitals to support township health centers. In 14 counties (cities) in the province to promote the county and township vertical cooperation mechanism construction pilot, improve the overall effectiveness of rural medical and health service system in the province's poverty alleviation key counties to implement secondary and above medical and health institutions to support…	County-level hospital、Township health center		Pairing assistance		Medical Resource
06	Jiangsu Province					7-27	Access to medical services such as technology, equipment and personnel will be treated equally, and policies on pricing, taxation, land and fixed-point placement for non-public medical institutions will be implemented. Encourage the adoption of bidding and procurement methods, select qualified non-public medical institutions to undertake public health services and government-issued medical and he…	Non-public medical institutions		Pairing assistance	Policy:1.We will implement pricing, taxation, land and fixed-point policies for non-public medical institutions.2.Encourage the adoption of bidding and procurement methods, select qualified non-public medical institutions to undertake public health services and government-issued medical and health support for agriculture, border support, matching support and other tasks. Non-public medical instit…	Medical Resource
06	Jiangsu Province					8-30	Promote county-level hospitals and urban third-level hospitals to carry out telemedicine activities, realize remote consultation, remote diagnosis, remote examination, remote education and information sharing, and give full play to the radiation role of high-quality medical resources. Within the year, the construction of a telemedicine consultation system at the provincial, city and county levels…	Urban tertiary public hospital	County-level hospital	Telemedicine activities were carried out:Remote consultation, remote diagnosis, remote examination, remote education, information sharing	Technology:Telemedicine consultation system	Medical Resource
06	Jiangsu Province	15	Notice of the General Office of the Provincial Government on issuing opinions on the implementation of the Pilot Comprehensive Reform of county-level public hospitals in Jiangsu Province	2012-09-12	General Office of Jiangsu Provincial People's Government	3-3	County-level hospitals should give full play to the leading role of county-level medical centers and rural three-level medical and health service networks, strengthen technical assistance and guidance and personnel training for grass-roots medical and health institutions, explore the establishment of a system of rotating directors and key doctors from county-level hospitals to township health cen…	County-level hospital、Primary		Technical assistance,Talent cultivation,Talent flow, Management support	Policy:We will explore ways to establish a system of rotating the appointment of directors and key doctors from county-level hospitals to township health centers.	Medical Resource
06	Jiangsu Province	16	The provincial government's opinions on accelerating the implementation of the "Internet +" action	2016-03-31	Jiangsu Provincial People's Government	2-13	Make full use of new technologies such as the Internet, the Internet of Things, and cloud computing to accelerate the sharing of medical resources and services, actively promote online medical and health service models, alleviate the imbalance of medical resources between urban and rural areas and between regions, and vigorously develop the smart health care industry to provide efficient, conveni…	Between urban and rural areas and regions			Technology:Online medical and health service model	Medical Resource
06	Jiangsu Province					2-13-1	We will promote sharing of medical resources and services. Establish population health information platforms and big data centers at the provincial, city and county levels to realize the interconnection and information sharing of medical and health data. Implement smart health service projects based on the entire population, service resources, electronic health records, electronic medical records…	Cross-regional, cross-level medical institution			Technology:1.Population health information platform and big data center at provincial, city and county levels.2.Medical information sharing service platform. Policy:Establish a standard system for sharing and exchanging medical data across hospitals, and promote the open sharing of medical information such as medical images, health records, inspection reports, and electronic medical records among…	Medical Resource
06	Jiangsu Province	17	Jiangsu Provincial Government on the implementation of the supply-side structural reform to make up for weaknesses	2016-04-05	Jiangsu Provincial People's Government	3-2-2	We will further improve the "15-minute health service circle" at the urban and rural grass-roots levels, accelerate the standardization of county-level public hospitals and maternal and child health care hospitals, promote the extension of high-quality urban medical resources to rural areas and grass-roots levels, and promote the implementation of projects to improve the comprehensive capacity of…	County-level hospital、Maternal and child care service centre、Primary				Medical Resource
06	Jiangsu Province	18	Notice of the General Office of the Provincial Government on the issuance of the Medium and Long-term Plan for the Prevention and Control of Chronic Diseases in Jiangsu Province (2018-2025) and other disease prevention and control work plan	2018-01-03	General Office of Jiangsu Provincial People's Government	3-3-2	Actively promote the vertical cooperation between hospitals and grass-roots medical and health institutions, establish a vertical medical consortium of various forms and orderly operation, promote high-quality medical resources to sink into the comprehensive supervision platform of medical services, strengthen the real-time management and control of chronic disease diagnosis and treatment service…	Hospital、Primary		medical alliance		Medical Resource
06	Jiangsu Province					3-5-1	We will improve differentiated payment policies for different levels of medical insurance, and move the focus of chronic disease prevention and treatment down and resources down.				Policy：Differentiated payment policies for different levels of medical insurance	Resource for Chronic disease Prevention and Control
06	Jiangsu Province	19	Notice of the General Office of the Provincial Government on issuing the Plan for Deepening the Reform of the Medical and Health System in Jiangsu Province (2018-2020)	2018-03-28	General Office of Jiangsu Provincial People's Government	3-1-4	We will increase the number of beds for rehabilitation, nursing and hospice in primary-level medical and health institutions to improve quality rehabilitation and nursing services.	Primary				Rehabilitation and nursing service
06	Jiangsu Province	20	The General Office of the Provincial Government issued a notice on the "14th Five-Year Plan" new infrastructure construction plan of Jiangsu Province	2021-08-10		4-4	We will improve the quality and capacity of high-quality medical resources, accelerate the construction of national medical centers and national and provincial regional medical centers, improve the layout of biosafety level 3 (P3) laboratories, and promote the construction of biosafety level 2 (P2) laboratories in all district-divided cities.			National Medical center,National and provincial regional medical center		Medical Resource
06	Jiangsu Province	21	The General Office of the Provincial Government issued a notice on several policies to support Xuzhou in building a National Sustainable Development Agenda Innovation Demonstration zone	2022-09-21	General Office of Jiangsu Provincial People's Government	4-17	We will promote the expansion of high-quality medical resources and give priority to special funds for health care.				Economic:We will promote the expansion of high-quality medical resources and give priority to special funds for health care.	Medical Resource
06	Jiangsu Province	22	Notice of the General Office of the Provincial Government on issuing the implementation plan of the Major Project to Promote the revitalization and development of traditional Chinese Medicine in Jiangsu Province	2023-10-05		9-3-2	Nanjing accelerated the introduction of policies and measures to promote the inheritance and innovation of traditional Chinese medicine, promoted the implementation of eight major projects such as the "peak" of traditional Chinese medicine, continued to improve the traditional Chinese medicine system, optimized the layout of medical resources, innovated the development model of traditional Chines…
06	Jiangsu Province	23	Notice on Launching the Itinerative Medical Work in 2024 (Medical Administration of the Soviet Health Office (2024) No. 21)	2024-10-12	Jiangsu Provincial Health Commission Office	3	1. Promoting quality medical services. According to the common diseases and frequently-occurring diseases and actual needs of the traveling counties, disease screening, free diagnosis, health education and other services are carried out in the townships and villages of the recipient counties, and quality medical services are delivered to the people. (2) Carry out technical support and management …	Provincial and municipal medical team-18 counties in 5 cities in northern Jiangsu		Itinerant treatment,Intensive teaching, teaching rounds, case discussion	Technology:Telemedicine Collaboration Network	Medical Resource
07	Zhejiang Province	01	Notice of the Provincial Development and Reform Commission and the Provincial Construction Department on the issuance of the "14th Five-Year Plan for the Development of New Urbanization in Zhejiang Province"	2021-05-18	Zhejiang Provincial Development and Reform Commission, Zhejiang Provincial Department of Housing and Urban-Rural Development	7-1	Actively improve the long-term mechanism of "double sinking and two promotion", deepen the construction of medical association and county medical community at a high level, and promote the sinking of urban high-quality medical resources to the county.	Urban,County		medical alliance,County medical community		Medical Resource
07	Zhejiang Province	02	Notice of the Provincial Development and Reform Commission and the Provincial Health Commission on the issuance of the "14th Five-Year Plan" for the Development of Health Undertakings in Zhejiang Province	2021-04-27	Zhejiang Provincial Development and Reform Commission, Zhejiang Provincial Health Commission	1-1	The integrated medical and health service system has been initially established, the "double sinking and two upgrading" has achieved full coverage of provincial and municipal quality medical resources in counties, and the construction of county medical communities has been comprehensively promoted, becoming one of the two pilot provinces in the country to promote the construction of county medica…	Provincial, municipal, county		County medical community,Urban medical alliance		Medical Resource
07	Zhejiang Province					5-10	Promote accurate sinking of high-quality resources. Select hospitals according to disciplines and regions according to demand, continue to promote the accurate sinking of urban high-quality medical resources, and focus on increasing support for mountain island county. Focusing on the island county in the mountains, the working mechanism of "precise sinking, targeted improvement, and quantitative …	Urban,Mountain island county		Specialist league,Telemedicine collaboration		Medical Resource
07	Zhejiang Province					9-21	Speed up the upgrading of urban tertiary hospitals, reduce the proportion of outpatient patients with common diseases, frequently-occurring diseases and chronic diseases, and sink more expert sources, beds, surgery and other services and technical resources, and by 2025, the proportion of expert sources in major urban hospitals will reach more than 50%.	Urban tertiary public hospital				Expert clinic number source、 Inpatient bed、 Surgery
07	Zhejiang Province	03	Notice of the Provincial Development and Reform Commission and the Provincial Health Commission on the issuance of the "14th Five-Year Plan for the Establishment of Medical and Health Service System and medical Institutions in Zhejiang Province"	2021-06-17	Zhejiang Provincial Development and Reform Commission, Zhejiang Provincial Health Commission	4-2-4	The implementation of the medical and health "mountain and sea" upgrading project, focusing on increasing the priority of 32 mountain island counties with shortage of high-quality medical resources and transfer of medical treatment, establishing a new mechanism of close cooperation between provincial and municipal top three hospitals and county level hospitals in Mountain island County "3342X", a…	Provincial and municipal Grade A hospitas,Mountain island county county hospital				Medical Resource
07	Zhejiang Province	04	Zhejiang Provincial Department of Finance Zhejiang Provincial Health and Family Planning Commission on the issuance of Zhejiang Province "double sinking, two elevation" provincial financial special fund management measures notice	2017年12月13日	Zhejiang Provincial Department of Finance, Zhejiang Provincial Health and Family Planning Commission	1-2	The provincial finance set up the "double sinking and two upgrading" provincial financial special fund (hereinafter referred to as the "double sinking special fund") to support the sinking of high-quality medical resources in the province's urban top three hospitals and improve the medical and health service capacity of hospitals at all levels.	Urban tertiary grade A hospital			Economic:The provincial finance set up the "double sinking and two upgrading" provincial financial special fund (hereinafter referred to as the "double sinking special fund") to support the sinking of high-quality medical resources in the province's urban top three hospitals and improve the medical and health service capacity of hospitals at all levels.	Medical Resource
07	Zhejiang Province					2-6	The classification subsidies of provincial sinking hospitals are allocated in advance, and the criteria are determined according to the types of sinking cooperative hospitals: (A) the implementation of comprehensive trusteeship, each pre-subsidy of 4 million yuan; (2) The implementation of key trusteeship, each pre-subsidy of 2.2 million yuan; (3) Provincial specialized hospitals implementing spe…	Provincial hospital		Full and focus trusteeship	Economic	Medical Resource
07	Zhejiang Province	05	Notice of Zhejiang Provincial Health and Family Planning Commission of Zhejiang Provincial Department of Finance on issuing Interim Measures for the Management of special financial funds for Sinking high-quality medical resources in provincial hospitals of Zhejiang Province	2014-09-12	Zhejiang Provincial Department of Finance, Zhejiang Provincial Health and Family Planning Commission		All text	Carry out resource sinking in provincial hospitals,County-level hospital		Full trusteeship,Specialized cooperation	Economic:1.The special fund for resource sinking is mainly used for the labor compensation of medical personnel (including management personnel) dispatched by provincial hospitals, the training of medical personnel, and the information construction related to the sinking hospitals. Specific by provincial hospitals in the above scope of overall arrangements for use. 2.Provincial hospitals should s…	Medical Resource
07	Zhejiang Province	06	Opinions of the General Office of Zhejiang Provincial People's Government on Accelerating the Development of TCM health services	2015-10-12	General Office of Zhejiang Provincial People's Government	2-2	Further promote the sinking of high-quality TCM medical resources, strengthen the substantive cooperation between provincial and municipal TCM hospitals and county-level TCM hospitals in the form of trustement, collectivize, and co-construction, and establish a long-term operating mechanism.	Provincial and municipal traditional Chinese medical hospital,County-level traditional chinese medicine hospital		Trusteeship,collectivize,Co-construction		Traditional Chinese medicine resource
07	Zhejiang Province	07	Pilot opinions of the General Office of Zhejiang Provincial People's Government on carrying out graded diagnosis and treatment to promote reasonable and orderly medical treatment	2014-04-28	General Office of Zhejiang Provincial People's Government	3-7	Actively promote the sinking of urban high-quality medical resources, realize the downward extension of urban hospitals' management, talent, resources, technology and information, and improve the service capacity of grass-roots medical institutions.	City hospital、Primary				Managgement、 Personnel、Technology、 Information
07	Zhejiang Province	08	Opinions of the General Office of Zhejiang Provincial People's Government on Deepening the comprehensive reform of county-level public hospitals	2014-12-16	General Office of Zhejiang Provincial People's Government	2-6-2	Deepen the sinking of high-quality medical resources in cities. We will further promote the close cooperation between urban hospitals and county-level public hospitals to ensure the effectiveness of such cooperation. Urban hospitals should be fully responsible for the operation and management of trusteeship hospitals, and send hospital administrators and health technicians with titles above deput…	Urban hospital,County level public hospital		Full trusteeship:dispatched management personnel and deputy high or above the title of health technical personnel	Policy:Strengthen the sinking performance evaluation of quality medical resources. Economic:Increase financial subsidies for the sinking of high-quality medical resources, and introduce policies to improve the operation of the new incentive mechanism.	Medical Resource
07	Zhejiang Province	09	Implementation opinions of the General Office of Zhejiang Provincial People's Government on promoting the construction of hierarchical diagnosis and treatment system	2016-06-24	General Office of Zhejiang Provincial People's Government	2-4	Actively promote county-level medical resources sinking township health centers (community health service centers), and the standardized sinking coverage rate reached more than 50% in 2016.	County-level hospital、Township health center（Community health service center）				Medical Resource
07	Zhejiang Province					2-5	Strengthen the construction of the long-term mechanism of "double sinking and two promotion", promote the close cooperation between urban third-level A hospitals and county-level hospitals, improve the personnel dispatch mechanism, pay attention to supply and demand docking and work expertise, establish and improve the long-term mechanism with talents and funds as the link, and form a development…	Urban tertiary grade A hospital，County-level hospital				Medical Resource
07	Zhejiang Province	10	Implementation opinions of the General Office of Zhejiang Provincial People's Government on promoting the construction of high-level medical consortium	2017-10-30	General Office of Zhejiang Provincial People's Government	1-2	Insist on sinking resources. Make full use of the high-quality resources of the leading units of the medical Union, guide the gradient sinking of medical resources in turn through effective means such as expert sinking, technical assistance and talent training, and play a technical radiation and driving role for the grassroots. Establish and improve a variety of medical association organization m…	Medical institutions in the medical alliance		Various forms of medical alliance(Medical alliance or medical group):dispath expert,technical assistance, talent cultivation		Medical Resource
07	Zhejiang Province					3-7	Establish and improve the assessment index system of the medical union, focus on assessing the effectiveness of the medical union technology radiation drive, medical resources sinking and other work, including the sinking of medical resources, the cooperation of medical institutions in the medical union, the proportion of grassroots consultation and treatment, the two-way referral ratio, and the …				Policy:Medical alliance assessment index system	Medical Resource
07	Zhejiang Province	11	Notice of the General Office of Zhejiang Provincial People's Government on issuing Key points of government affairs Openness in Zhejiang Province in 2017	2017-04-25	General Office of Zhejiang Provincial People's Government	4-3	Timely disclosure of the information of "double sinking and two upgrading" quality medical resources sinking to the grassroots to alleviate the problem of the masses' difficulty in seeing a doctor.					Medical Resource
07	Zhejiang Province	12	Notice of the General Office of the People's Government of Zhejiang Province on the issuance of the Medium and Long-Term Plan for the Prevention and Treatment of Chronic Diseases in Zhejiang Province (2017-2025)	2017-11-24		2-5	We will improve the differentiated payment policy of medical insurance for medical institutions at different levels, and promote the focus of chronic disease prevention and treatment to be shifted down and resources to sink.	Medical institutions at all levels			Policy:Differentiated payment policies for medical insurance at different levels of medical institutions.	Resource for Chronic disease Prevention and Control
07	Zhejiang Province	13	Notice of the General Office of Zhejiang Provincial People's Government on printing and distributing the "14th Five-Year Plan" for Public services in Zhejiang Province	2021-06-10	General Office of Zhejiang Provincial People's Government	9-1-2	We will promote the expansion and sinking of high-quality medical resources, improve county-level medical communities and urban medical associations, implement projects to strengthen the infrastructure of county-level strong hospitals and township health centers (community health service centers), and promote the integration of medical and health resources, management aggregation, and service int…	County-level hospital,Center(Community health service center)		County medical community,Urban medical alliance		Medical Resource
07	Zhejiang Province	14	The General Office of Zhejiang Provincial People's Government issued a notice on the main work arrangements for deepening the reform of the medical and health system in Zhejiang Province in 2012	2012-05-15		2-4-18-3	Guide provincial hospitals and county-level hospitals to carry out various forms of cooperation and promote the sinking of high-quality medical and health resources.	Provincial hospital，County-level hospital				Medical Resource
07	Zhejiang Province	15	The General Office of Zhejiang Provincial People's Government issued a notice on the key tasks of deepening the reform of the medical and health system in Zhejiang Province in 2015	2015-06-10	General Office of Zhejiang Provincial People's Government	2-8	We will vigorously promote the sinking of high-quality medical resources. Increase the sinking work of provincial hospitals, comprehensively promote the sinking of municipal quality medical resources, and achieve full coverage of counties (cities and districts). We will improve policies to support personnel and funds, innovate cooperation models and long-term cooperation mechanisms, support provi…	Provincial,municipal,County-level hospital，Township health center（Community health service center）		Medical alliance,Medical commmunity,County branch of provincial hospital	Policy:We will improve policies to support personnel and funds, innovate cooperation models and long-term cooperation mechanisms, support provincial and municipal hospitals to cooperate with local governments to run hospitals, or directly invest in the establishment of hospitals, develop medical consortions and medical groups, and focus on promoting the construction of several county-level branch…	Medical Resource
07	Zhejiang Province	16	The General Office of Zhejiang Provincial People's Government issued a notice on the key tasks of deepening the reform of the medical and health system in Zhejiang Province in 2016	2016-06-30		2	Promote the construction of the long-term mechanism of "double sinking and two upgrading", implement the sinking project of provincial hospitals with funds, increase the sinking work of municipal high-quality medical resources, and create high-quality medical resources sinking boutique projects and demonstration projects. Accelerate the promotion of county-level medical resources to sink to towns…	Provincial, Municipal, County-level hospital,Township		County medicial alliance,"Tens of millions" of medical talents are sent to the grassroots	Policy:1.Strict implementation of urban public hospital doctors promoted to senior titles before the standardized training of residents after qualified grass-roots work regulations.2.Strengthen the "double sinking, two lifting" work assessment, establish and improve the assessment methods and financial subsidies.	Medical Resource
07	Zhejiang Province	17	Notice of the General Office of the People's Government of Zhejiang Province on printing and distributing the Medical and Health Service System Plan of Zhejiang Province (2016-2020)	2016-05-16	General Office of Zhejiang Provincial People's Government	3-1-3	Support provincial office hospitals to sink resources and promote cooperation in medical management. The provincial general hospital and the specialized hospital have established comprehensive trusteeship and cooperative medical relations with 4 and more than 2 county office hospitals respectively. According to the actual situation, we have established key trusteeship or some specialist trusteesh…	Provincial office general hospital and spelized hospital,County office Hospital		Full trusteeship,Focus trusteeship,Partial specialist trusteeship		Medical Resource
07	Zhejiang Province					4-1	During the 13th Five-Year Plan period, we will continue to promote the sinking of quality medical resources, achieve full coverage of quality medical resources sinking in all counties (cities and districts) of provincial and municipal hospitals, and achieve full coverage of county-level medical resources sinking in all townships. The expansion of urban public hospitals in the main urban areas has…	Provincial and municipal,County（municipal and region level）,Township		Provincial office hospitals and county-level governments cooperate in medical care		Medical Resource
07	Zhejiang Province	18	Notice of the General Office of the Zhejiang Provincial People's Government on issuing the Three-year Action Plan for Quality Improvement in Zhejiang Province (2017-2019)	2017-07-07	General Office of Zhejiang Provincial People's Government	3-6	We will further implement the "double sinking and double upgrading" project of high-quality medical resources, fully carry out cooperation between urban hospitals and county-level hospitals in medical management, accelerate the realization of high-quality medical resources sinking in provincial and municipal hospitals to cover all counties (cities and districts), and improve the service quality o…	Urban provincial and municipal hospitals,County-level hospital		Cooperative medical service		Medical Resource
07	Zhejiang Province	19	Notice of the General Office of the Zhejiang Provincial People's Government on issuing and distributing the key work of the Government Work Report and the decomposition of the practical responsibilities of the Ten aspects of People's Livelihood	2015-02-28		1-78	Strengthen the integration of regional public health service resources, establish a long-term mechanism for sinking high-quality medical resources, improve the capacity of primary medical services, improve the rational hierarchical diagnosis and treatment model, and encourage the public to run medical services.					Medical Resource
07	Zhejiang Province	20	The General Office of the Zhejiang Provincial People's Government forwarded the notice of the Provincial Health Department and other five departments on the implementation of the opinions on promoting the sinking of urban quality medical resources	2013-06-18	General Office of Zhejiang Provincial People's Government	1-1	Provincial and municipal Grade A general hospitals, traditional Chinese medicine hospitals and some specialized hospitals, and at least one county hospital to establish a comprehensive trustee-type cooperative medical model. In 2013, provincial hospitals fully launched the sinking medical work, and the number of medical cooperation with city and county hospitals reached more than 10 by the end of…	Provincial and municipal tertiary grade A general hospital，Traditional Chinese medicine hospital and some specialized hospital，County-level hospital；		Full trusteeship	Policy：Provincial and municipal Grade A general hospitals, traditional Chinese medicine hospitals and some specialized hospitals, and at least one county hospital to establish a general trustee-type cooperative medical model.	Medical Resource
07	Zhejiang Province					2-2-1	Cooperative medical model. Encourage all kinds of third-level A hospitals and county-level hospitals to establish a comprehensive trustee-type cooperative medical model, with management, technology, talent, information, etc., as the link, to realize the people, money, and material flow of urban hospitals. If the conditions are mature, the vertical integration can be further carried out to explore…	tertiary grade A general hospital,County-level hospital		Full trusteeship:long-term dispatched personnel engaged in hospital management, specialty construction and talent cultivation.		Medical Resource
07	Zhejiang Province				General Office of Zhejiang Provincial People's Government	3-2	Governments at all levels and relevant departments should strengthen policy linkage to provide a strong guarantee for the sinking of urban high-quality medical resources. Development and reform departments should strengthen the planning and guidance of medical resource allocation. Institutional establishment departments shall, together with relevant departments, accelerate the introduction of gui…				Policy:1.Institutional establishment departments shall, together with relevant departments, accelerate the introduction of guidelines on institutional establishment standards for provincial hospitals to alleviate the shortage of hospital establishment.2.The human and social security department should study and introduce relevant policies to encourage the promotion of professional titles for medic…	Medical Resource
07	Zhejiang Province					3-3	It is necessary to establish and improve the supervision and assessment mechanism for promoting the sinking of high-quality medical resources, incorporate the sinking of urban medical resources into the government's medical reform responsibility certificate, take the implementation of the sinking of resources as an important part of the hospital's performance of public welfare, and include the as…				Policy:Promote the supervision and assessment mechanism for the sinking of high-quality medical resources	Medical Resource
07	Zhejiang Province	21	The General Office of the People's Government of Zhejiang Province forwarded the notice of the Provincial Medical Insurance Bureau and other departments on the implementation of opinions on the whole life cycle medical service guarantee for children with birth defects in Zhejiang Province	2023-01-14	General Office of Zhejiang Provincial People's Government	2-1	Through the implementation of government procurement services for the prevention of birth defects, we will promote the sinking of high-quality birth defect prevention resources and the sharing of high-quality medical resources, accelerate the improvement of the diagnosis and treatment mechanism integrating screening, diagnosis, treatment and rehabilitation, and improve the tertiary prevention cap…					Birth defects prevention and control of resources
07	Zhejiang Province	22	Guiding Opinions of Zhejiang Provincial People's Government on Comprehensively carrying out Comprehensive Reform of county economic system	2015-09-28		2-3-4	Establish a long-term mechanism for sinking high-quality medical resources, improve the hierarchical diagnosis and treatment model, and promote the formation of a reasonable and orderly pattern of medical treatment.					Medical Resource
07	Zhejiang Province	23	Implementation opinions of Zhejiang Provincial People's Government on promoting the construction of a long-term mechanism of "double sinking and two elevations"	2015-09-06	Zhejiang Provincial People's Government		All text	Urban (province, city) tertiary hospital、County-level hospital、Primary		Overall trusteeship, key trusteeship, some specialist trusteeship (select personnel, specialist assistance,Talent cultivation）	Policy:1.The gap of medical insurance reimbursement ratio between different levels of medical institutions should be significantly widened, and the medical insurance reimbursement ratio of designated medical institutions within the county should be appropriately increased.2.Establish and improve cross-regional medical insurance settlement policies.3.According to the new technology, the developmen…	Medical Resource
07	Zhejiang Province	24	Notice of Zhejiang Provincial People's Government on promulgation of 2015 Zhejiang Provincial National Economic and Social Development Plan	2015-03-31	Zhejiang Provincial People's Government	7	We will accelerate the reform and development of medical and health services. Strengthen the integration of regional public health service resources, establish a long-term mechanism for sinking high-quality medical resources, improve the capacity of primary medical services, improve the rational hierarchical diagnosis and treatment model, and encourage the public to run medical services.					Medical Resource
07	Zhejiang Province	25	Zhejiang Provincial Health and Family Planning Commission Zhejiang Provincial Department of Finance on further do a good job of "double sinking, two elevations" notice	2017-04-05	Zhejiang Provincial Health and Family Planning Commission		All text
07	Zhejiang Province	26	Zhejiang Provincial Health and Family Planning Commission Zhejiang Provincial Department of Finance on the issuance of Zhejiang Province "double sinking, two ascension" work assessment method notice	2017-04-05	Zhejiang Provincial Health and Family Planning Commission	2	Establish a "double sinking and two upgrading" work assessment system, take public hospitals that carry out medical resource sinking and implement cooperative medical management as assessment objects, and conduct a comprehensive and objective quantitative assessment of the annual "double sinking and two upgrading" work of assessment objects by setting assessment indicators and scoring items, and …				Policy	Medical Resource
07	Zhejiang Province	27	Zhejiang Provincial Health and Family Planning Commission issued a notice on the key points of health and family planning work in 2017	2017-04-06	Zhejiang Provincial Health and Family Planning Commission	3-3	Promote the implementation of the long-term mechanism of "double sinking and two elevations". Strengthen the vertical close cooperation between provincial and municipal third-level hospitals and county-level hospitals, and county-level hospitals and grass-roots medical and health institutions, standardize the number and working hours of sinking personnel in urban third-level hospitals, strengthen…	Tertiary hospital,County-level hospital,Primary		Urban hospitals run hospitals in cooperation with local governments:Vertically integrated medical group,Medical alliance	Policy:Standardize the number of sinking personnel and working hours in the city's third-grade hospitals, strengthen the target assessment, and ensure that more than 10 medical personnel with deputy senior titles or above dispatched by third-grade hospitals work in county-level hospitals every working day, based on the county and city.	Medical Resource
07	Zhejiang Province	28	Notice of Zhejiang Provincial Department of Finance of Zhejiang Provincial Health Commission on issuing the implementation plan of Zhejiang Provincial County Medical and Health Service Capacity Improvement Project	2020-12-30	Zhejiang Provincial Health Commission, Zhejiang Provincial Department of Finance	3-1	1. Promote accurate sinking of high-quality medical resources by stratification and classification. Focus on the mountain island county, strengthen the basic medical service support guarantee, the provincial and municipal three first-class hospitals with strong comprehensive strength (hereinafter referred to as city hospitals) are responsible for at least one mountain island county subsidence wor…	Provincial and municipal tertiary grade A hospital,County medical community leading unit in mountain island county		Trusteeship:Teaching rounds, expert outpatient, case discussion, business guidance training, surgical instruction, protocol regulation	Policy:1.The cooperation incentive policy should be optimized, the trusteeship cost should be determined by the cooperation parties through negotiation, the drug consumables should not be included in the calculation base of the trusteeship fee, and the county consultation rate before and after the trusteeship, the medical service capacity of county-level hospitals, and the improvement of the sati…	Medical Resource
07	Zhejiang Province	29	Zhejiang Provincial Health Commission and other departments on the issuance of Zhejiang Province Further standardize medical behavior to promote reasonable medical examination implementation opinions	2021-12-10	Zhejiang Provincial Health Commission, Zhejiang Provincial Development and Reform Commission, Zhejiang Provincial Department of Finance, Zhejiang Provincial Department of Human Resources and Social Security, Zhejiang Provincial Market Supervision Administration, Zhejiang Provincial Medical Security Bureau, Zhejiang Provincial Drug Administration, Chinese People's Liberation Army Wuxi Joint Logist…	2-2-6	We will promote the sinking of high-quality resources. We will vigorously promote the construction of a community-level medical and health service system focusing on the "mountain and sea" improvement project for medical and health care, the construction of urban medical associations, and the construction of county medical communities. Complete the construction of resource sharing centers for exa…			"Mountain Sea" upgrading project,Urban medical alliance,County medical community		Medical Resource
07	Zhejiang Province	30	Notice of the General Office of Zhejiang Provincial People's Government on issuing the Implementation Plan for Promoting High-quality Development of Public hospitals in Zhejiang Province	2021-12-20	General Office of Zhejiang Provincial People's Government	2-1-1	Promote the construction of "medical peak" beyond routine. Strive for the national medical center and the national regional medical center layout in Zhejiang. We will strive to establish more than 5 medical centers, bases and characteristic hospitals in the category of National TCM. By 2025, we will promote the construction of a number of high-level hospitals with excellent diagnosis and treatmen…			National Medical center、National regional medical center		Medical Resource
07	Zhejiang Province					2-1-2	High-quality construction of provincial regional medical centers. Support Ningbo, Wenzhou, Huzhou, Jinhua and other places to build provincial regional medical centers relying on high-level general hospitals. Promote the coordinated development of high-level hospitals in Hangjiahu, Hangshao, Yongzhou, Wenquli, Wentai, Jinyi and other places. To support Wenzhou, Huzhou, Jiaxing, Quzhou, Lishui and…			Provincial regional medical centers		Medical Resource
07	Zhejiang Province					2-1-3	We will comprehensively deepen the development of county medical communities and urban medical associations. We will promote the upgrading and expansion of leading hospitals in county medical communities, increase the proportion of tertiary hospitals in county-level public hospitals to 30% and the proportion of beds to more than 60%, upgrade the five major centers for chest pain, stroke, trauma, …			County medical community,Urban medical alliance		Medical Resource
08	Anhui Province	01	Implementation opinions of the General Office of the Anhui Provincial People's Government on promoting the development of "Internet + Medical health"	2018-09-12	General Office of Anhui Provincial People's Government	1-1-2	Medical institutions at all levels and of all types will further improve the construction of telemedicine service platforms, realize that telemedicine services cover all medical complexes in the province and county-level hospitals, and gradually extend to the implementation opinions of the General Office of the Anhui Provincial People's Government on promoting the development of "Internet + medic…	Medical alliance and county-level hospital,Community health service institution,Township health center,Village clinic			Technology:Telemedicine service platform construction	Medical Resource
08	Anhui Province	02	Opinions of the General Office of Anhui Provincial People's Government on comprehensively promoting the construction of county medical community	2017-06-18	General Office of Anhui Provincial People's Government	3-7	The lead hospital of the medical community can send some department directors or technical backbone to the central (township) health center as the main person in charge, or form a technical team to set up joint wards with the central (township) health center and build special specialties to promote the sharing and sinking of high-quality medical resources.	The lead hospital,Central (township) health center		Medical community:dispatch some department directors or technical backbone to set up joint wards and build special specialties		Medical Resource
08	Anhui Province	03	Opinions of the General Office of Anhui Provincial People's Government on promoting the construction of compact county medical community	2019-06-05	Health Commission of Anhui Province	1-4	Formulate and implement the settlement and distribution methods of medical service income in the medical community, and reasonably cut the income of sinking medical personnel in diagnosis and treatment services (deducting costs) into subsidies and rewards for sinking medical personnel in the lead hospital; Or 3-5% of the business increment of primary medical institutions will be used to subsidizi…	Medical institutions in the medical alliance			Policy：Formulate and implement the settlement and distribution methods of medical service income in the medical community, and reasonably cut the income of sinking medical personnel in diagnosis and treatment services (deducting costs) into subsidies and rewards for sinking medical personnel in the lead hospital; Or 3-5% of the business increment of primary medical institutions will be used to su…	Medical Resource
08	Anhui Province	04	Notice of the General Office of the People's Government of Anhui Province on the issuance of Medium and Long-Term Plan for the Prevention and Treatment of Chronic Diseases in Anhui Province (2017-2025)	2017-09-20	Health Commission of Anhui Province	3-5-1	We will improve the differentiated payment policy of medical insurance for medical institutions at different levels, and promote the focus of chronic disease prevention and treatment to be shifted down and resources to sink.				Policy:Differentiated payment policies for medical insurance at different levels of medical institutions.	Resource for Chronic disease Prevention and Control
08	Anhui Province	05	Notice of the General Office of the People's Government of Anhui Province on issuing the Implementation Plan for Promoting High-quality Development of Public hospitals in Anhui Province	2021-12-31	General Office of Anhui Provincial People's Government	2-1-2-4	Promote the sinking of medical resources. We will gradually reduce the number of general outpatient services in Grade III public hospitals, which are mainly chronic diseases, to the grassroots level, and reduce the number of general outpatient services in Grade III general hospitals by more than 30% by 2025. Urban tertiary hospitals will be acute treatment after stable conditions need to continue…	Urban tertiary public hospital、Primary		Thousands of doctors sent to the countryside	Policy:Gradually reduce the number of general outpatient services in Grade III public hospitals, which are mainly chronic diseases, to the grassroots level, and reduce the number of general outpatient services in Grade III general hospitals by more than 30% by 2025.	General clinic
08	Anhui Province	06	Notice of the General Office of the People's Government of Anhui Province on printing and distributing the Plan of the Medical and Health Service System of Anhui Province (2016-2020)	2017-06-01	Health Commission of Anhui Province	1-1	We will allow doctors in public hospitals to practice in more than one place, and encourage quality medical resources to reach the grassroots.				Allow doctors in public hospitals to practice in multiple places	Medical Resource
08	Anhui Province	07	The People's Government of Anhui Province issued a notice on deepening the reform plan of the medical and Health system in the 13th Five-Year Plan of Anhui Province	2018-08-28	Health Commission of Anhui Province	1-1	We will promote the construction of the urban medical community, the urban and rural medical community, and the specialized medical community, make full use of information technology to build a telemedicine service network, promote the optimization and integration of high-quality medical and health resources, rational flow, and sinking to the grassroots level, and guide patients to the first diag…			Urban medical alliance,Urban and rural medical alliance,Specialized medical alliance	Technology:Telemedicine service network	Medical Resource
08	Anhui Province					3-3-2	Establish and improve the policies and measures for long-distance referral, promote the settlement of long-distance medical treatment and promote the sinking of medical resources, promote the construction of medical union, and establish the coordination of hierarchical diagnosis and treatment system.				Policy:Establish and improve the policies and measures for long-distance referral, promote the settlement of long-distance medical treatment and promote the sinking of medical resources, promote the construction of medical union, and establish the coordination of hierarchical diagnosis and treatment system.	Medical Resource
08	Anhui Province	08	Notice of the People's Government of Anhui Province on the issuance of the 13th Five-Year Plan for Health and Health of Anhui Province	2018-08-28	Health Commission of Anhui Province	3-5	We will develop telemedicine and a combination of online and offline medical services for remote areas and communities. Encourage the establishment of regional telemedicine business platforms, explore the construction of cloud centers, focus on the development of remote diagnosis and treatment, remote ECG monitoring, remote imaging, remote pathology diagnosis, remote testing and other support ser…				Technology:Regional telemedicine business platform	Medical Resource
08	Anhui Province	09	Health Commission of Anhui Province, Anhui Provincial Department of Finance, Anhui Provincial Medical Insurance Bureau on promoting the construction of tight urban medical complex pilot guidance	2019-10-11	Anhui Provincial Health Commission, Anhui Provincial Department of Finance, Anhui Provincial Medical Insurance Bureau	4-2-7	Promote resource subsidence. The leading hospital should expand the proportion of appointment number sources to grass-roots medical and health institutions, and give priority to famous doctors and famous departments. Grassroots referral of patients according to procedures, priority arrangements for examination, hospitalization, surgery, etc. The grassroots should carry out diagnosis and treatment…	Primary			Policy:The leading hospital should expand the proportion of appointment number sources to grass-roots medical and health institutions, and give priority to famous doctors and famous departments.	Medical Resource
08	Anhui Province	10	Anhui county hospitals comprehensive capacity improvement action plan	2021-11-22	Health Commission of Anhui Province	2-5-16	Continue to implement "group" support for urban tertiary hospitals in poverty alleviation counties and county hospitals, and continue to improve the comprehensive capacity of county hospitals. County-level hospitals should establish a telemedic service relationship and two-way referral channel with urban third-level hospitals, encourage the establishment of cross-regional non-competitive matching…	Urban tertiary public hospital	County-level hospital	"Group" support:Dispatch medical personnel, specialist co-construction, clinical teaching, business training		Medical Resource
08	Anhui Province	11	Implementation opinions on promoting high-quality development of contracted services for family doctors	2022-12-05	Health Commission of Anhui Province, Department of Finance of Anhui Province, Department of Human Resources and Social Security of Anhui Province, Medical Security Bureau of Anhui Province	4-4	According to the grid layout of the county medical community and urban medical groups, promote the construction of specialist alliances and telemedicine, promote the sinking of high-quality medical resources of secondary and above medical institutions through a variety of ways such as matching support, department co-construction, talent sinking, and multi-point practice, and strengthen the signin…	Secondary and above medical institutions,Primary		County medical community,Urban medical group:Pairing assistance,Department construction,Talent sinking,Multi-point practice		Medical Resource
08	Anhui Province	12	Notice on the issuance of the implementation plan for the work of county-level hospitals in Anhui Province during the "14th Five-Year Plan" period	2022-04-05	Anhui Provincial Health Commission, Anhui Provincial Rural Revitalization Bureau, Anhui Provincial Administration of Traditional Chinese Medicine	2-3	Through matching assistance, the talent sinking and technology extension of tertiary hospitals are carried out, and the recipient hospitals are helped to develop new technologies and new businesses according to actual needs, filling the gaps in medical technology and business of county-level hospitals.	Tertiary public hospital	County-level hospital	Pairing assistance:Talent sinking, technology extension (to develop new technology and new business)		Medical Resource
08	Anhui Province					2-6	In combination with the "National Medical Team itinerant Medical Treatment" and "10,000 doctors to support Rural health project" and other projects, we will focus on strengthening the support work of key rural revitalization counties and poverty-stricken counties at the former provincial level, and promote the sinking of high-quality medical resources to the grassroots.	Rural revitalization focus on helping county，The former provincial poverty counties		"National Medical Team Itinerant Treatment"，"Ten Thousand Doctors Support Rural Health Project"		Medical Resource
08	Anhui Province	13	Notice on the key points of TCM work in the province in 2022	2022-03-10	Anhui Provincial Health Commission, Anhui Provincial Administration of Traditional Chinese Medicine	6-21	Support TCM hospitals to lead the establishment of county medical communities and urban medical consortiums, and promote the sinking of high-quality TCM resources. We will establish TCM specialty alliances for encephalopathy, lung disease and cancer, and improve the operating efficiency of TCM health management alliances for diabetes and hypertension.	Traditional chinese medicine hospital		County medical community、Urban medical alliance、Traditional Chinese Medicine Specialist Alliance		Traditional Chinese medicine resource
08	Anhui Province	14	Notice on the issuance of Anhui Community hospital construction program	2020-09-23	Health Commission of Anhui Province	6-3	Promote the construction of urban medical association and county medical community as a whole, encourage community hospitals to set up joint wards with higher-level hospitals within the urban medical Association, and community hospitals can take the lead in establishing medical association, further promote the sinking of high-quality medical and health resources, and improve the quality of grassr…	Urban medical alliance hospital,Community hospital		Urban medical alliance(Joint Ward),County medical community		Medical Resource
08	Anhui Province	15	Notice on the issuance of Anhui Province Internet hospital management measures (trial)	2019-11-30	Health Commission of Anhui Province	3-30	Urban tertiary hospitals are encouraged to share data resources and work together with medical institutions in remote areas, grass-roots medical and health institutions, general practitioners and specialists through Internet hospitals to promote the sinking of quality medical resources.	Urban tertiary hospital	Primary			Medical Resource
08	Anhui Province	16	Notice on the issuance of the implementation plan of the Maternal and Child Safety Action Promotion Plan in Anhui Province and the implementation plan of the Healthy Children Promotion Plan in Anhui Province	2022-12-07	Health Commission of Anhui Province	3-5-14	Encourage TCM medical institutions or qualified maternal and child health institutions to lead the establishment of maternal and child (pediatric) TCM alliance, strengthen cooperation through project cooperation, joint wards, disciplinary assistance and other forms, and actively promote the sinking of high-quality TCM resources.	Traditional Chinese medicine medical institution/Qualified maternal and child health care institution		Maternal and child (Pediatric)traditonal Chinese medicine specialist alliance:project cooperation, joint ward, subject assistance		Traditional Chinese medicine resource
08	Anhui Province				Health Commission of Anhui Province	3-7-20	Use the Anhui image cloud platform of "Women and Children on the Cloud" to carry out remote consultation, online referral, remote training and guidance, and promote the sinking of high-quality medical resources.			Remote consultation, online referral, remote training and coaching	Technology:"Women and children on the cloud" Anhui image cloud platform	Medical Resource
08	Anhui Province	17	Notice on the issuance of the implementation plan of the theme activity to improve medical experience and enhance patient experience	2023-06-26	Health Commission of Anhui Province	2-5-13	The county medical community optimizes the medical service process, smooth two-way referral and continuous diagnosis and treatment services, reserve outpatient number sources and inpatient beds, promote the "resources and patients" in the city medical community and the county medical community, promote the separation of emergency and slow treatment, and provide integrated medical and health servi…			Urban medical alliance,County medical community		Medical resource、Patient
08	Anhui Province				Health Commission of Anhui Province	2-6-16	We will promote the sinking of high-quality nursing resources in large hospitals, and extend geriatric care and hospice care to primary-level medical and health institutions.	Large hospital、Primary				Nursing resource
08	Anhui Province	18	Circular on doing a good job in county itinerant medical care and Posting services	2023-07-02	Health Commission of Anhui Province	1	County-level health administrative departments should base on the changing trend of county population flow and the actual changes in rural forms, formulate specific measures for visiting services and dispatched services, clarify and standardize the scope of implementation and work requirements, adopt the way of "fixed facilities and mobile services", and promote the focus of services to move down…					Medical Resource
09	Fujian Province	01	Implementation opinions of General Office of Fujian Provincial People's Government on promoting the construction of hierarchical diagnosis and treatment system	2016-01-28	General Office of Fujian Provincial People's Government	2-2-2	We will promote matching support and medical cooperation between urban and rural hospitals. Improve the urban-rural matching support model, combined with the needs of the construction of the hierarchical diagnosis and treatment system, implement the segmented matching support for urban and rural hospitals, promote the level support of provincial general hospitals supporting county-level hospitals…	Provincial general and specialized hospital,County-level hospital,Township medical institution		Pairing assistance:medical alliance		Medical Resource
09	Fujian Province	02	Notice of the General Office of the Fujian Provincial People's Government on issuing the Special Plan for the Development of Health and Family planning Undertakings in Fujian Province during the 13th Five-Year Plan Period	2016-10-28	General Office of Fujian Provincial People's Government	3	Through the formation of medical consortia, matching support, multi-point physician practice, family doctor contract, etc., doctors from urban secondary hospitals are encouraged to serve at grassroots medical and health institutions, or through appointments, regular visits, rounds, technical support, etc., to promote the sinking of resources and improve the grassroots service capacity.	Urban secondary and above medical institutions,Primary		Medical alliacne,Pairing assistance,Multi-practitioner doctors and family doctors signed contracts:Appointment, regular visits, rounds, technical support		Medical Resource
09	Fujian Province					4	To promote the reform of children's medical and health services, rationally adjust the price of pediatric medical services, increase the salary of pediatric medical personnel, promote the career development of pediatric medical personnel, promote the development of high-quality medical resources for children, prioritize the implementation of policies and measures such as contracted services for c…				Policy:To promote the reform of children's medical and health services, rationally adjust the price of pediatric medical services, increase the salary of pediatric medical personnel, and promote the career development of pediatric medical personnel.	Children's medical resource
09	Fujian Province	03	The General Office of the Fujian Provincial People's Government issued a notice on the key tasks of deepening the reform of the medical and health system in Fujian Province in 2014	2014-06-12	General Office of Fujian Provincial People's Government	1-7	Through technical cooperation, talent flow, discipline construction and management support, we will promote the establishment of a division of labor and cooperation mechanism among grass-roots medical and health institutions, county-level public hospitals and large urban hospitals, and promote the orderly downward and vertical flow of high-quality medical resources. Implement the system of matchi…	Urban tertiary public hospital	County-level hospital	Technical cooperation, talent flow, discipline construction, management support	Policy:We will improve the system of sending key doctors to township health centers on a rotating basis	Medical Resource
09	Fujian Province					2-12	We will improve the mechanism for public hospitals to help social capital run hospitals, and support public hospitals to help social capital run hospitals in hospital management, medical technology, personnel training and other aspects.	Public hospital,Medical institutions run by social capital		Pairing assistance		Medical Resource
09	Fujian Province	04	The General Office of the Fujian Provincial People's Government issued a notice on the key points of deepening the reform of the medical and health system in Fujian Province in 2015	2015-03-19	General Office of Fujian Provincial People's Government	3-13	We will improve policies and measures for public medical institutions to help non-public medical institutions, and innovate modes of assistance.	Public hospital,Non-public medical institutions		Pairing assistance		Medical Resource
09	Fujian Province	05	Notice of the General Office of the Fujian Provincial People's Government on the issuance of the Long-Term Plan for the Prevention and Treatment of Chronic Diseases in Fujian Province 2017-2025	2017-10-18	General Office of Fujian Provincial People's Government	3-3-1	We will give priority to including patients with chronic diseases in the contracted services of family doctors, actively promote hierarchical diagnosis and treatment of patients with hypertension, diabetes, cardiovascular and cerebrovascular diseases, tumors, and chronic respiratory diseases, strengthen policy support and mechanism innovation, actively guide high-quality medical resources to the …					Medical Resource
09	Fujian Province					3-5-1	Use price and medical insurance payment leverage to guide, improve the differentiated medical insurance payment policy of different levels of medical institutions, and promote the focus of chronic disease prevention and treatment work to move down and resources to sink.				Policy:Differentiated payment policies for medical insurance at different levels of medical institutions.	Resource for Chronic disease Prevention and Control
09	Fujian Province	06	Notice of the General Office of the Fujian Provincial People's Government on printing and distributing the Implementation Plan for Further Improving the Medical and Health Service System in Fujian Province	2023-11-03	General Office of Fujian Provincial People's Government	3-1	Governments at all levels should incorporate the construction of the medical and health service system into the local economic and social development planning, and include the completion of key tasks of the system construction, the optimal allocation of medical resources and the effectiveness of subsidence into the performance assessment content.				Policy:Governments at all levels should incorporate the construction of the medical and health service system into the local economic and social development planning, and include the completion of key tasks of the system construction, the optimal allocation of medical resources and the effectiveness of subsidence into the performance assessment content.	Medical Resource
09	Fujian Province	07	The General Office of the Fujian Provincial People's Government issued a notice on the main work arrangements for deepening the reform of the medical and health system in Fujian Province in 2012	2012-04-26	General Office of Fujian Provincial People's Government	2-3-11	Consolidate and deepen the long-term cooperation and support mechanism for city hospitals to support county-level hospitals, arrange 100 backbone staff of county-level hospitals to study in third-level hospitals, and develop a remote diagnosis and treatment system for rural and remote areas.	Urban hospital,County-level hospital		Pairing assistance,Engage in advanced studies		Medical Resource
09	Fujian Province					2-6-18	We will do a good job of matching urban health personnel to support rural health, and implement a project to have 1,000 doctors help township health centers.	Urban,Township health center		A thousand doctors helped		Medical Resource
09	Fujian Province	08	Notice of the General Office of the Fujian Provincial People's Government on issuing the Implementation Plan for Promoting the High-quality Development of Public Hospitals in Fujian Province	2022-03-20	General Office of Fujian Provincial People's Government	7-17	We will strengthen the construction of urban medical associations. Guide municipal (district) public hospitals to form a tight urban medical group in a grid, promote the overall management of internal administration, personnel, finance, business, drug catalogs, and information systems, and gradually realize the integration of district-level hospitals and community medical institutions. Support so…	Municipal (district) public hospital,Provincial (municipal) tertiary hospital (traditional Chinese medicine hospital、,Maternal and child care institution, Specialized hospital）		Urban medical alliance, Transregional specialist alliance, Telemedicine collaboration network		Medical Resource
09	Fujian Province					7-18	Develop county medical communities according to local conditions. In accordance with the principle of integrating counties and townships and villages, we will promote the standardized operation of tight county medical communities, improve the grass-roots radiation rate and utilization rate of "six major centers" such as county medical imaging, and promote the sinking of urgently needed resources …	Tertiary public hospital,County (city) general hospital，County-level hospital,Primary,Medical and nursing institutions		County medical community:Co-construction ward, Send a medical team, A thousand doctors have been sent to the grassroots		Pediatric department medical resource 、Obstetrics department medical resource
09	Fujian Province					7-19	We will promote integrated development of medical treatment and prevention. Fuzhou and Xiamen will rely on third-level general hospitals to plan and build regional medical centers and treatment bases for major public health incidents, develop air and sea medical rescue, and accelerate the construction of "one-hour emergency circles." Each district city should choose at least one general hospital …	Tertiary general hospital		Major public health event regional medical center
09	Fujian Province	09	Notice of the General Office of the Fujian Provincial People's Government on printing and distributing the Implementation Plan for Promoting the Construction and Development of Medical consortia in Fujian Province	2017-12-04	General Office of Fujian Provincial People's Government	3-2	Led by the county (city, district) public medical institution management committee, with county-level public hospitals as the leader, to break the horizontal and vertical administrative barriers, horizontal integration of county-level medical resources, vertical smooth medical resources sinking, and establish a county-level compact medical community.	County public hospital		Tight type county medical community		Medical Resource
09	Fujian Province					4-2-2	Telemedicine collaboration network, the use of information means to promote the vertical flow of resources, strengthen the business guidance and telemedicine services of higher-level public hospitals to grassroots medical institutions, promote the sharing of high-quality medical resources and sink the grassroots.	Public hospital,Primary		Remote collaborative network	Technology:Telemedicine Collaboration Network	Medical Resource
09	Fujian Province					5-1	Promote the balanced sinking of human resources. Improve the professional title promotion methods that are compatible with the medical union, medical staff of higher hospitals in the medical union to carry out diagnosis and treatment services in medical institutions at the county level and below are regarded as going to the countryside before promotion, and their service time has accumulated more…	Medical institutions in the medical alliance		medical alliance	Policy:1.Improve the professional title promotion methods that are compatible with the medical union, medical staff of higher hospitals in the medical union to carry out diagnosis and treatment services in medical institutions at the county level and below are regarded as going to the countryside before promotion, and their service time has accumulated more than half a year in 2 years, which can …	Personnel
09	Fujian Province					5-2	Strengthen the assessment and institutional constraints on the medical federation, the medical federation members to perform the medical association charter, function positioning, division of labor and cooperation, technology radiation drive, medical resources sinking, grass-roots medical ability improvement, as well as grassroots talent team construction, diagnosis and treatment appointment and …	Medical institutions in the medical alliance		medical alliance	Policy:Strengthen the assessment and institutional constraints on the medical union	Medical Resource
09	Fujian Province					5-4	The medical insurance adopts package payment for the tight medical consortium, establishes a mechanism of "unified budget, total advance, no overspending, and surplus retention", and includes the surplus medical insurance funds into the medical service income, forming a unified interest orientation within the medical consortium and promoting the sinking of medical resources.	Medical institutions in the medical alliance		Tight type medical alliance	Policy:The medical insurance system adopts package payment for the close medical union and establishes the mechanism of "unified budget, total advance, no compensation for overspending, and balance retention", and the medical insurance system adopts package payment for the close medical union and establishes the mechanism of "unified budget, total advance, no compensation for overspending, and ba…	Medical Resource
09	Fujian Province	10	Fujian Provincial People's Government General Office on the issuance of Fujian medical "double high" construction plan notice	2017-01-08	General Office of Fujian Provincial People's Government	1-2-2	Through the construction of high-level hospitals, high-level clinical medical centers and key clinical specialties, we will give full play to the leading and demonstration effect, drive the level of county medical services to improve, promote the balanced development of medical resources and the sinking of high-quality resources, and accelerate the establishment of a hierarchical diagnosis and tr…	High-level and hospital and clinical medical center,County medical and health institutions				Medical Resource
09	Fujian Province	11	Notice of the General Office of the Fujian Provincial People's Government on printing and distributing the Fujian Medical and Health Service System Plan 2016-2020	2017-06-13	General Office of Fujian Provincial People's Government	6-3	Encourage all localities to build medical consortia in various forms, such as urban medical consortia, county-level medical consortia and cross-regional medical consortia, based on factors such as the distribution, functional positioning, service capacity, business relations, willingness to cooperate, transportation and time cost of medical institutions in their region, and promote the flow of qu…	National high level hospital,Public hospitals in cities divided into districts and above,Health institutions in the region,Primary and remote region		Urban medical alliance,County medical community,Interregional medical union,Cooperation and co-construction		Medical Resource
09	Fujian Province	12	Some opinions of the General Office of Fujian Provincial People's Government on supporting Fuzhou to implement the strategy of strong provincial capital	2021-10-11	General Office of Fujian Provincial People's Government	7	The policy of helping high-level and high-level medical talents in provincial hospitals to settle in Fuzhou was introduced.	Provincial hospital,Fuzhou				Personnel
09	Fujian Province	13	The General Office of the Fujian Provincial People's Government forwarded the notice of the Provincial Health and Family Planning Commission and other departments on the implementation plan of the comprehensive reform of county-level public hospitals in Fujian Province	2014-06-14	General Office of Fujian Provincial People's Government	8-1	We carried out trials of integrated management of county and township medical and health services. With the goal of establishing a medical and health service system that is compatible with the economic and social development of counties, we will explore a new operating mechanism of co-construction and sharing of technology and equipment, flexible and smooth personnel flow, and coordinated and bal…	County and township secondary medical institutions		Joint construction and sharing of technology and equipment		Medical Resource
09	Fujian Province					8-2	We will deepen bilateral support. The matching support relationship between urban tertiary hospitals, county hospitals and township health centers has been established, and the matching support of urban tertiary hospitals has covered all county-level hospitals. In principle, the central health centers are supported by municipal hospitals, 2 per county per year, and township health centers are sup…	Urban tertiary hospital、County-level hospital、Township health center		Pairing assistance:Trusteeship,Medical alliance,Rotate doctors and administrators		Medical Resource
09	Fujian Province					8-3	A system of community-level services for urban doctors was launched. Before the promotion of intermediate title and senior title, the doctors of urban tertiary hospitals should serve in county hospitals for half a year continuously, and the young doctors of county hospitals should serve in township health centers for a total of one year before the promotion of intermediate title. Measures such as…	Urban tertiary public hospital	County-level hospital		Policy:A system of level-by-level grassroots services for urban physicians.Before the promotion of intermediate title and senior title, the doctors of urban tertiary hospitals should serve in county hospitals for half a year continuously, and the young doctors of county hospitals should serve in township health centers for a total of one year before the promotion of intermediate title.	Personnel
09	Fujian Province	14	The General Office of the Fujian Provincial People's Government forwarded the notice of the Provincial Health Department and other departments on the implementation of opinions on strengthening children's medical and health services	2013-01-04	General Office of Fujian Provincial People's Government	2-3	We will strengthen technical assistance and personnel training in township health centers and community health service centers, guide medical personnel in grass-roots medical institutions to provide preventive health care services for children, and improve the ability and level of prevention and treatment of common and frequently-occurring diseases and child health care.	County-level and above hospital-Township health center,Community health service center		Technical assistance、Talent cultivation		Medical Resource
09	Fujian Province	15	The General Office of the Fujian Provincial People's Government forwarded the notice of the Provincial Health Department and other departments on the implementation of the establishment of a division of labor and cooperation mechanism between public hospitals and grass-roots medical and health institutions	2010-09-27	Provincial Department of Health, Provincial Committee Office, Provincial Department of Finance, Provincial Human Resources and Social Security Department	3-1-1	Cooperation between public hospitals and primary medical institutions will be carried out. Six general hospitals in Fuzhou urban area, including provincial hospital, provincial organ hospital, Union Hospital Affiliated to Fujian Medical University, First Affiliated Hospital of Fujian Medical University, People's Hospital Affiliated to Fujian University of Chinese Medicine, Second Affiliated Peopl…	Public hospital,Primary		Medical alliance：assistance in the form of talent, technology, management, capital, etc		Medical Resource
09	Fujian Province					3-1-2	Cooperation among medical institutions at different levels should be carried out. Medical and health institutions at all levels in the province through exploring the establishment of medical consortia or medical groups to achieve division of labor and cooperation. Explore the establishment of division of labor and cooperation among different levels of medical institutions, such as hospitals of di…	Different grade hospital,General hospital and specialized hospital,Traditional Chinese medicine hospital and Between traditional Chinese medicine hospital,Public and private hospital		Medical alliance		Medical Resource
09	Fujian Province					3-1-3	Carry out special cooperation. Encourage the Second People's Hospital affiliated to Fujian University of Chinese Medicine and community health service centers and related nursing homes within the jurisdiction to explore and carry out pilot programs of community rehabilitation medical care; The provincial Cancer Hospital and the provincial Maternal and Child Health Hospital are encouraged to estab…	The Second People's Hospital Affiliated to Fujian University of Chinese Medicine-Community health service center，Sanatorium,tumor hospital-Secondary medical institutions,Provincial maternal and child health care hospital-Primary		Carry out special cooperation: community rehabilitation treatment pilot, establish specialized medical cooperation pilot		Medical Resource
09	Fujian Province					3-2-3	Provide on-site medical assistance. Public hospitals help and guide the primary medical and health institutions with which they establish a division of labor and cooperation through various forms of talent, technology, management and capital. At least one doctor with intermediate or above technical title or senior resident doctor is dispatched to the cooperative primary medical and health institu…	Public hospital,Primary		On-site medical assistance-Regular visits, training, provision of funds and equipment		Medical Resource
09	Fujian Province					4-1	Adjust medical management related policies. 1. Implement the multi-point practice policy for medical personnel. According to the relevant provisions of the Ministry of Health, medical personnel are allowed to carry out multi-point practice in accordance with the scope of practice among medical institutions with division of labor and cooperation after handling the relevant filing procedures, and t…			Pairing assistance:A thousand doctors helped	Policy:Adjust medical management related policies.1.We will implement the policy of multi-site practice for medical personnel.2.Adjust the policy of helping thousands of doctors.3.The service time of doctors assigned to community health service centers can be regarded as the accumulated time of doctors going to the countryside before promotion.	Personnel
09	Fujian Province					4-3	Establish a compensation and incentive mechanism for public hospitals to carry out division of labor and cooperation 1. Continue to implement the policy of helping thousands of doctors, implement subsidy funds, and grant 10,000 yuan per person per year to public hospitals that send doctors. 2. When arranging special subsidies for hospitals, give appropriate preference to public hospitals that hel…	Public hospital,Primary		A thousand doctors helped	Economic:Establish a compensation and incentive mechanism for public hospitals to carry out division of labor and cooperation.	Medical Resource
09	Fujian Province	16	Fujian Provincial People's Government on the issuance of Fujian Province "13th Five-Year" deepening of the medical and health system reform plan notice	2017-11-27	Fujian Provincial People's Government	3-4-3	Encourage the breaking of administrative regional barriers, establish a tight medical consortium with medical insurance payment as the link, resource sharing and talent sinking as the guidance, establish a unified management mechanism for people, finance and things within the medical consortium, and make the medical consortium a community of interests, responsibilities, services and management.			Tight type medical alliance		Medical resource、Personnel
09	Fujian Province					3-7-2	Establish a talent cooperation and exchange mechanism between higher level hospitals and grassroots medical and health institutions, improve the matching of urban health technicians to support rural work, and promote the multi-point practice of doctors. We will improve the evaluation system for professional and technical personnel in community-level medical and health institutions.	Primary		Pairing assistance		Medical Resource
09	Fujian Province					4-0	Promote the construction of tight medical consortiums, and promote the rational allocation and vertical flow of medical resources.			Tight type medical alliance		Medical Resource
09	Fujian Province	17	Notice of Fujian Provincial People's Government on printing and distributing Fuzhou Metropolitan Area Development Plan	2021-06-27	Fujian Provincial People's Government	2	We will carry forward comprehensive trials of medical reform, establish a tiered diagnosis and treatment system, improve the service network, operating mechanism and incentive mechanism, and promote the sinking of high-quality resources with the focus on improving the capacity of community-level medical services.					Medical Resource
09	Fujian Province	18	The People's Government of Fujian Province issued a notice on actively promoting the implementation plan of the "Internet Plus" action	2016-02-05	Fujian Provincial People's Government	3-6-2	Establish remote video outpatient system and regional image diagnosis platform, promote medical institutions to carry out hierarchical diagnosis and treatment, telemedicine and other services with information technology, and promote the vertical flow of high-quality medical and health service resources, sharing and benefits.				Technology:Remote video outpatient system, regional image diagnosis platform	Medical Resource
09	Fujian Province	19	The People's Government of Fujian Province approved to the Provincial Department of Health, the Provincial Development and Reform Commission, the Provincial Department of Finance, the People's Government of Fuzhou City on strengthening the allocation and construction of provincial capital central city hospital resources Notice	2020-12-31	Fujian Provincial People's Government	4-4	Provincial and municipal three-level general hospitals and traditional Chinese medicine hospitals establish medical unions with 23 community health service centers in Fuzhou city according to the regional division, and sign assistance agreements according to the actual conditions of each community health service center to clarify the work objectives, tasks, and cooperation methods, and regularly …	Provincial and municipal tertiary general hospitals and hospitals of traditional Chinese medicine,Community health service center		medical alliance:stationed medical assistance		Medical Resource
09	Fujian Province	20	Notice of Fujian Provincial Department of Finance of Fujian Provincial Health and Family Planning Commission on issuing the Implementation Opinions on Deepening the Matching Support Work of Urban and Rural Hospitals in Fujian Province (2016-2018)	2015-07-21	Fujian Provincial Health and Family Planning Commission, Fujian Provincial Department of Finance	3-1-1	Matching help content. The corresponding support for county-level hospitals mainly improves the medical technology level of county-level hospitals from strengthening the construction of clinical specialties, improving the diagnosis and treatment subjects, and improving the coverage of diagnosis and treatment diseases. The supporting hospital shall dispatch administrative personnel, clinicians, nu…	Provincial and municipal tertiary hospitals,County-level hospital（general hospital）		Pairing assistance(trusteeship and management)		Medical Resource
09	Fujian Province					3-1-3	Support county-level traditional Chinese medicine hospitals. The county-level Chinese medicine hospital is based on the support of the Chinese medicine hospital in the district city, and each third-level Chinese medicine hospital supports 2 county-level Chinese medicine hospitals (see Annex 3 for the support relationship of provincial and municipal Chinese medicine hospitals), and rotates after t…	Provincial and municipal tertiary hospitals、County-level hospital（Traditional chinese medicine hospital）		Pairing assistance(wrap sheet)		Medical Resource
09	Fujian Province					3-1-4	Support county-level maternity and child health hospitals. County-level maternal and child health care hospitals are based on the support of district municipal maternal and child health care hospitals.	Provincial and municipal tertiary hospitals、County-level hospital（Maternal and child care service centre）		Pairing assistance		Medical Resource
09	Fujian Province					3-1-5	Support other specialty hospitals. Relying on oncology, hepatobiliary, psychiatric and other tertiary specialized hospitals to carry out key specialty support of county-level hospitals. Through the establishment of specialized and specialized medical consortia, specialized and specialized graded diagnosis and treatment system, we will give play to the role of specialized hospitals in helping and …	Provincial and municipal tertiary hospitals,County-level hospital（General hospital,Specialized hospital）		Specialized medical alliance,Specialized disease grading diagnosis and treatment system		Medical Resource
09	Fujian Province					3-2	City - and county-level hospitals support township health centers The county should take the county hospital as the leader, establish a medical consortium with township health centers, and the counterpart support township health centers should take the medical alliance as the platform, benefit sharing as the link, and collaborative services as the core, promote the reasonable flow of medical reso…	Municipal and county-level hospital,Township health center(Class A, B, C, Traditional Chinese Medicine)		medical alliance		Medical Resource
09	Fujian Province					3-3-1	Establish a linkage mechanism between professional title promotion, employment and service to the countryside. Provincial and municipal hospital doctors in the intermediate title before promotion to deputy senior title, must be county (city, district) level hospital or township health center cumulative service for 1 year, which must be regularly in the designated medical and health unit continuou…	Provincial and municipal hospital,County-level hospital,Township health center			Policy:Establish a linkage mechanism between professional title promotion, employment and service to the countryside.	Medical Resource
09	Fujian Province					3-3-2	Establish a regular training mechanism for primary doctors. According to the disease spectrum of the county, the ranking of diseases transferred from the county hospital, and the development needs of medical technology in the county hospital, the key doctors of the county hospital and township health center are selected to support the training of the hospital and strengthen the training of key sp…	Support hospital,County-level hospital、Township health center			Policy:1.Establish a regular training mechanism for primary doctors.2.Explore the establishment of a tutor system to support hospitals. Technology:Carry out remote online training with the help of telemedicine service system	Medical Resource
09	Fujian Province					3-3-3	Establish reasonable and effective incentive mechanism. The supporting hospital shall ensure that the salary, bonus and other welfare benefits of the dispatched doctors remain unchanged during the matching support period, and give certain subsidies, and give priority to the outstanding performance of the matching support work in the promotion of professional titles, job recruitment, promotion and…			Trusteeship and leader-type counterpart support	Policy:Establish reasonable and effective incentive mechanism.	Medical Resource
09	Fujian Province					3-3-4	The two sides should establish a hierarchical diagnosis and treatment cooperation mechanism simultaneously. Supporting hospitals should establish referral green channels for the recipient hospitals and subcontracting areas, guide the grassroots to screen patients, transfer critically ill patients up in a timely manner, manage the rehabilitation patients transferred down, actively participate in t…				Policy:The two sides should establish a hierarchical diagnosis and treatment cooperation mechanism simultaneously.	Medical Resource
09	Fujian Province					3-3-5	Establish a supporting mechanism to support the construction of specialized departments. The special funds for matching urban and rural support arranged by the provincial finance focus on supporting the construction of key clinical specialties in county-level hospitals, and effectively improve the medical service capacity of the assisted hospitals. Specific project plans will be formulated separa…				Economic:Establish a supporting mechanism to support the construction of specialized departments. The provincial financial arrangement of the urban and rural matching support special funds focus on supporting the construction of key clinical specialties in county-level hospitals.	Medical Resource
09	Fujian Province					3-3-6	Establish a coordination mechanism between peer support and general practitioner training. In combination with the matching support work and the special post plan for general practitioners, county-level public hospitals with special posts for general practitioners should dispatch general practitioners or experienced clinicians to provide key assistance to township health centers where general pra…	County public hospital,Township health center		Technical training, clinical teaching	Policy:Establish a coordination mechanism between peer support and general practitioner training.	Medical Resource
09	Fujian Province	21	Notice of Fujian Provincial Health Commission on Further promoting the key work of Graded diagnosis and Treatment	2022-07-01	Fujian Provincial Health Commission	3-9	The city medical Group and the leading hospital of the county medical community set up doctor studios and jointly build joint wards in the member units, and arrange on-the-job backbone doctors in the hospital to practice for more than 1 day every month.	Urban medical group,Medical institution in county medical community		Urban medical group、County medical community:Set up doctors' studios and build joint wards		Best medical official
09	Fujian Province					3-10	Promote the gradient sinking of medical resources and precise assistance. Based on the principle of establishing a long-term mechanism and strengthening the "hematopoietic function", combined with the implementation of the rural revitalization strategy, we will establish and improve a multi-level, full coverage, scientific and reasonable urban-rural matching support pattern. During the "14th Five…	Secondary and above hospitals、Township health center、Community health service center		Rural and urban pairing assistance		Medical Resource
09	Fujian Province	22	Notice of Fujian Provincial Health and Family Planning Commission on improving the quality of medical care in 2016-2017	2016-10-12	Fujian Provincial Health and Family Planning Commission	1-1-2	Strengthen the construction of remote consultation system, promote remote pathology and imaging diagnosis, improve the utilization rate of high-quality medical resources, and promote the sinking of resources.				Technology:Remote consultation system	Medical Resource
09	Fujian Province					1-2-2	Relying on medical consortiums, matching support and other division of labor and cooperation models, the implementation of relevant disease entry, discharge and two-way referral standards, innovation of patient comprehensive management division of labor and cooperation mechanism, break the institutional barriers of disease management.			Medical alliacne、Pairing assistance		Medical Resource
09	Fujian Province	23	Fujian Provincial Health Commission Fujian Provincial Development and Reform Commission Fujian Provincial Department of Finance Fujian Provincial Department of Human Resources and Social Security on the pilot work of the construction of tight city medical groups	2023-09-27	Fujian Provincial Health Commission, Fujian Provincial Development and Reform Commission, Fujian Provincial Department of Finance, Fujian Provincial Department of Human Resources and Social Security	2-3-1	We will promote the sinking of quality medical resources. Integrate the tight medical resources of urban medical groups, establish a sinking mechanism of high-quality medical resources, in principle, the lead hospital should at least 1/3 of the outpatient number source and 1/4 of the inpatient beds to the contracted service team of family doctors or grassroots medical and health institutions, and…	The lead hospital、Family doctor contracted service team、Primary		Tight type urban medical group		Clinic Number Source、Inpatient bed
09	Fujian Province					2-3-3	Actively guide qualified second - and third-level hospital doctors to settle down, set up a family doctor contract service team with grass-roots general practitioners, and carry out contract services with grass-roots medical and health institutions as a platform.	Secondary and above hospitals、Primary		Family doctor contracted service		Medical official
09	Fujian Province					2-4-3	Establish a public-welfare oriented external assessment and evaluation mechanism, focusing on the assessment of grid layout, medical order, service efficiency, operation management, security mechanism, satisfaction evaluation, etc., to promote the sinking of high-quality medical resources and improve the capacity of grassroots medical services.				Policy:External evaluation machine	Medical Resource
09	Fujian Province	24	Notice of Fujian Provincial Health Commission on Accelerating the construction of community hospitals in the province	2021-07-09	Fujian Provincial Health Commission	4-2	The general hospital of the compact county medical community should increase its support, promote the sharing of resources, create conditions for the development of community hospitals, and meet the needs of the masses for nearby medical treatment.	Medical institutions in the medical alliance		Tight type county medical community		Medical Resource
09	Fujian Province	25	Fujian Provincial Health Commission on the issuance of the "2023 year to deepen the rectification of remote areas and special population 'difficult to see a doctor' problem, the establishment of inspection mechanism to serve the masses" work plan	2023-06-29	Fujian Provincial Health Commission	2-1	Thousands of doctors sent to grassroots level The recipient units cover all community health service centers and township health centers in the province, and the supporting units are medical and health institutions at or above the county level. Support units to strengthen the precise docking of grassroots needs, according to the requirements of doctors, can be combined with medical consortia, mat…	County-level and above medical institution,Township health center		"Thousands of doctors sent to grassroots level"		Medical official
09	Fujian Province					2-2	Strengthen the matching of tertiary hospitals to help weak county hospitals continue to arrange provincial and Xiamen municipal comprehensive strength of the 8 tertiary hospitals to take the form of "hospital package hospital" or "hospital package" to help, care, and lead, and help 25 weak county (city) general hospitals.	Provincial (municipal) tertiary hospital,County general hospital		Group-style "courtyard-for-courtyard" or "Hospital cover section" assitance,Trusteeship,Leader organized		Medical Resource
09	Fujian Province	26	Fujian Provincial Health Commission on the issuance of Fujian Province "Quality Service grass-roots line" activity work program notice	2019-06-20	Fujian Provincial Health Commission	3-3-2	Strengthen the team building of family doctors, carry out two-way referral and telemedicine services, and promote the sinking of medical resources.					Medical Resource
09	Fujian Province	27	Fujian Provincial Health Commission on the issuance of Fujian Province 2022 annual "thousands of doctors to grassroots" matching support work plan	2022-02-23	Fujian Provincial Health Commission	4-3	The recipient units cover all community health service centers and township health centers in the province, and the supporting units are medical and health institutions at or above the county level. Encourage qualified units to carry out telemedicine services such as remote consultation, imaging and ECG, and promote quality medical resources to sink to the grassroots.	County-level and above medical institution,Community health service center,Township health center		Telemedicine		Medical Resource
09	Fujian Province	28	Notice of Fujian Provincial Health Commission on the issuance of several measures for the convenience and benefit of grassroots health services in Fujian Province	2023-09-18	Fujian Provincial Health Commission	1-1	The reservation number source is open to the grassroots. The compact city medical group and the compact county medical community lead hospital reserve at least 20% of the outpatient number source to give priority to the grass-roots medical and health institutions in the district, and the grass-roots medical and health institutions provide specialist outpatient appointment services for the permane…	Primary		Tight type urban medical group and county medical community		Medical Resource
09	Fujian Province					1-2	Medical resources expand and sink the grassroots. Give play to the radiating role of regional medical centers, promote the sinking of medical resources in provinces, cities and counties through urban medical groups, county medical communities, specialty alliances, telemedicine collaboration networks and other models, combined with projects such as "thousands of doctors to the grassroots", "mobile…	Provincial-Municipal-County		Urban medical group、County medical community,Specialist league, Telemedicine collaboration network, "Thousands of doctors sent to grassroots level","Mobile hospital rounds",Pairing assistance,Doctors go down to the grassroots before promotion		Medical Resource
09	Fujian Province	29	Notice of Fujian Provincial Health Commission on the issuance of the Work Plan for Implementing the Action Plan for Further Improving Nursing Services in Fujian Province (2023-2025)	2023-08-23	Fujian Provincial Health Commission	2-3-12	Establish coordination and cooperation between multi-disciplines and multi-institutions, innovate and explore nursing service models, establish intra-regional nursing service networks through medical associations, county medical communities, nursing specialist alliances, etc., promote the sinking of high-quality nursing resources, improve the fairness and accessibility of high-quality nursing res…			medical alliance、County medical community、Nursing spelcialist alliance	Technology:Network of nursing services in the region	Nursing resource
09	Fujian Province					2-3-13	Nurses practicing in medical and health institutions that have signed assistance or trusteeship agreements, as well as engaging in on-site nursing services sent by practicing institutions, do not need to go through procedures such as change of practice location.				Policy:Nurses practicing in medical and health institutions that have signed assistance or trusteeship agreements, as well as engaging in on-site nursing services sent by practicing institutions, do not need to go through procedures such as change of practice location.	Nursing resource
09	Fujian Province					2-3-14	Support secondary and above medical institutions to strengthen the training of grassroots nurses through the establishment of various types of nursing specialist alliances, matching support, remote training, etc., give full play to the sinking and driving role of high-quality nursing resources in large medical institutions, effectively improve the nursing service capacity of grassroots hospitals …	Secondary and above medical institutions,Primary		Nursing spelcialist alliance,Pairing assistance,Distance training		Nursing resource
09	Fujian Province	30	Notice of Fujian Provincial Health Commission on organizing and improving the service capacity of maternal and child health institutions in 2023	2023-06-20	Fujian Provincial Health Commission	2-1-1	Focus on strengthening telemedicine hardware and software equipment and information capacity building, docking with the provincial "women and children on the cloud" platform, jointly establishing a "women and children on the cloud" consultation platform, carrying out distance teaching, remote consultation, remote guidance, and guiding maternal and child health quality medical resources step by st…			"Cloud maternal and child" consultation platform:Distance teaching, distance consultation, distance guidance		Maternal and child health care medical resource
09	Fujian Province					2-2-3	Rely on the platform to promote maternal and child health service resources sinking to the grassroots. Relying on the platform to improve and implement the regular training system of the maternal and child health system, improve the frequency and effectiveness of the platform, ensure coverage of all maternal and child health institutions in the province, and carry out at least one system-wide tra…			Regular training, remote consultation, remote guidance		Maternal and child health service
09	Fujian Province	31	Notice on issuing the Guiding Opinions on Promoting the Construction of Medical Consortia in Fujian Province (Trial)	2015-10-30	Fujian Province deepening medical and health system reform leading group office	4-1-1	Promote the sinking of higher-level institutions, lower-level institutions to bring up staff, and cultivate a group of high-level talent teams for the grassroots.					Personnel
09	Fujian Province					3-2-1	Provincial top three general hospitals, specialty hospitals and traditional Chinese medicine hospitals, in accordance with the matching support relationship and the flow of medical treatment by the masses, relying on their own high-quality medical resources and brand effect, through various forms of medical cooperation or trustement of municipal and county hospitals, long-term management teams an…	Provincial tertiary grade A general hospital,Specialized hospital,Traditional chinese medicine hospital-Municipal(county) hospital		Set up a cross-district city general, specialty, traditional Chinese medicine medical alliance:medical cooperation,trusteeship		Medical Resource
09	Fujian Province	32	Notice on issuing implementation Opinions on Promoting Reform and Development of Nursing Service industry	2019-05-20	Fujian Provincial Health Commission, Fujian Provincial Development and Reform Commission, Fujian Provincial Department of Education, Fujian Provincial Department of Civil Affairs, Fujian Provincial Department of Finance, Fujian Provincial Department of Human Resources and Social Security, Fujian Provincial Market Supervision Administration, Fujian Provincial Medical Security Administration, China…	2-3	Through the establishment of a medical consortium, the mechanism of responsibility sharing and benefit sharing between urban hospitals and community health service centers is established to promote the sinking of high-quality nursing resources in large hospitals, and help drive the improvement of nursing service capabilities of continuous medical institutions and grass-roots medical institutions.	Urban large hospital,Continuous medical institution,Primary		medical alliance		Nursing resource
09	Fujian Province					4-11	The secondary and above hospitals in the medical union can help and drive the primary medical institutions to improve the nursing service capacity through the establishment of nursing joint teams, one-to-one mentoring, and community nurse training.	Secondary and above medical institutions、Primary		Medical akkiance:Joint nursing team,One-on-one coaching,Conduct training for community nurses		Nursing resource
09	Fujian Province	33	Notice on the issuance of implementation opinions on Strengthening the Reform and Development of Children's medical and Health Services	2017-06-02	Fujian Provincial Health Planning Commission, Fujian Provincial Development and Reform Commission, Fujian Provincial Department of Education, Fujian Provincial Department of Finance, Fujian Provincial Department of Human Resources and Social Security, Fujian Provincial Medical Insurance Office	3-13	We will promote the sinking of high-quality medical resources for children. Through the establishment of hospital groups, medical consortiums, matching support and other ways to promote the sinking of high-quality children's medical resources. Establish a pediatric medical consortium with the provincial maternal and Child Health care hospital as the leader, the children's hospitals in various dis…	Provincial maternal and child care hospital-Children's hospital in districted citie (general paediatric hospitals, pediatric in maternal and child care hospital)-County（municipal and region） hospital, pediatric maternal and child care hospital;Children's hospitals, Children's hospitals, Secondary and above general hospitals, maternal and child care hospital-Primary		Hospital group,Medical alliance,Pairing assistance		Children's medical resource
10	Jiangxi Province	01	The General Office of the People's Government of Jiangxi Province issued a notice on the key tasks of deepening the reform of the medical and health system in Jiangxi Province in the second half of 2018	2018-09-26	General Office of Jiangxi Provincial People's Government	1-1	Further standardize the construction and development of the medical consortium, strengthen the planning and management of the medical consortium, establish and improve the effect evaluation mechanism and hierarchical diagnosis and treatment assessment method of the medical consortium, implement the responsibility of the lead hospital, mobilize the enthusiasm of the lead hospital, and promote the …			medical alliance		Medical Resource
10	Jiangxi Province	02	The General Office of the People's Government of Jiangxi Province issued a notice on the key tasks of deepening the reform of the medical and health system in Jiangxi Province in the second half of 2019	2019-07-17	General Office of Jiangxi Provincial People's Government	2-29	Actively promote the pilot construction of urban medical groups and county medical communities, guide the orderly development of medical complexes, encourage social medical institutions at all levels and all types of medical institutions to participate in equal and moderate competition, promote the sinking of high-quality medical resources, and avoid problems such as "racing" and "siphoning" pati…			Urban medical group,County medical community		Medical Resource
10	Jiangxi Province	03	Notice of the General Office of Jiangxi Provincial People's Government on issuing the implementation plan of the revitalization project of Jiangxi Zhangshu "China Pharmaceutical Capital"	2017-10-20	General Office of Jiangxi Provincial People's Government	5-10-1	We will promote the multi-point practice of TCM doctors, promote the sinking of high-quality TCM technology and human resources, and promote and drive the overall improvement of TCM service capabilities.				Policy:Traditional Chinese medicine practitioners practice in multiple places.	Traditional Chinese medicine technology Traditional Chinese medicine medical staff
10	Jiangxi Province	04	Notice of the General Office of the People's Government of Jiangxi Province on issuing the Implementation Plan of the "14th Five-Year Plan" for the development of urban agglomerations in the middle reaches of the Yangtze River	2022-05-23	General Office of Jiangxi Provincial People's Government	4-142	Support Jiangxi in building a national regional medical center, and encourage the sharing of high-quality medical resources through cooperative hospital establishment, the establishment of branch hospitals, and the establishment of medical consortia.			National regional medical center：cooperate to run hospitals, set up branches, and establish medical alliance		Medical Resource
10	Jiangxi Province	05	The General Office of Jiangxi Provincial People's Government forwarded the notice of the provincial Health and Family Planning Commission and other departments on promoting the implementation of the Health poverty Alleviation project	2017-11-15	General Office of Jiangxi Provincial People's Government	5-17	In 2017, a grass-roots telemedicine service system covering 80 county-level public hospitals was established, and provincial hospitals increased their support for telemedicine services in poor counties.	Provincial hospital,County public hospital			Technology:Primary telemedicine service system
10	Jiangxi Province				General Office of Jiangxi Provincial People's Government	5-19	Accelerate the construction of regional medical associations in poor counties, arrange the best quality medical resources in the province to sink to the poorest areas, and achieve full coverage of the construction of medical associations in key counties for poverty alleviation and development.			County medical alliance		Medical Resource
10	Jiangxi Province	06	Notice of General Office of Jiangxi Provincial People's Government on issuing the "14th Five-Year Plan" Health Development Plan of Jiangxi Province	2021-09-30	General Office of Jiangxi Provincial People's Government	5-35	We will expand the capacity of high-quality medical resources. Optimize the layout of high-level medical institutions in the province, strengthen infrastructure construction and important medical equipment, build remote diagnosis and education platforms for surrounding cities and counties, promote the extension of high-quality medical resources to cities and counties, and realize the homogeneous …				Technology:Remote diagnosis and education platform	Medical Resource
10	Jiangxi Province	07	Notice of the General Office of Jiangxi Provincial People's Government on the issuance of the "14th Five-Year Plan" medical and Health Service system Plan of Jiangxi Province	2021-10-16	General Office of Jiangxi Provincial People's Government	4-1-1	In accordance with the idea of "co-construction of provinces and cities, grid layout, and balanced allocation", provincial regional medical centers are arranged to promote the orderly sinking of high-quality medical resources in the province, the formation of key clinical specialty groups, and the focus on the diagnosis and treatment of critical diseases.			Provincial regional medical centers		Medical Resource
10	Jiangxi Province	08	Notice of the General Office of the People's Government of Jiangxi Province on the issuance of the Long-Term Plan for the Prevention and Treatment of Chronic Diseases in Jiangxi Province (2017-2025)	2017-08-14	General Office of Jiangxi Provincial People's Government	3-5-10	We will improve the differentiated payment policy of medical insurance for medical institutions at different levels, and promote the focus of chronic disease prevention and treatment to be shifted down and resources to sink.				Policy:Differentiated payment policies for medical insurance at different levels of medical institutions.	Resource for Chronic disease Prevention and Control
10	Jiangxi Province	09	Notice of General Office of Jiangxi Provincial People's Government on printing and distributing Jiangxi Provincial Medical and Health Service System Plan (2017-2020)	2017-01-17	General Office of Jiangxi Provincial People's Government	4-3	Promote the practice of doctors in public hospitals in multiple areas, explore the establishment of a physician practice information database and provide online inquiry services to the public, and promote the sinking of high-quality medical resources to the grassroots.	Public hospital,Primary			Policy:Multi-site practice,Establish a database of physician practice information	Medical Resource
10	Jiangxi Province	10	Implementation opinions of General Office of Jiangxi Provincial People's Government on establishing modern hospital management system	2018-02-13	General Office of Jiangxi Provincial People's Government	3-11	Accelerate the application of big data in the medical industry, promote the sinking of high-quality medical resources through intelligent medical means such as "Internet +" and telemedicine, form an integrated and continuous medical service information system, and improve the level of medical management, service intelligence and homogenization.				Technology:"Internet +", Telemedicine	Medical Resource
10	Jiangxi Province	11	Jiangxi Provincial People's Government General Office on Further deepening reform to promote the healthy development of rural medical and health system implementation	2023-11-23	General Office of Jiangxi Provincial People's Government	2-5	Relying on the construction of the compact county medical community, promote the integration of county and township and village management, give play to the supporting and driving role of the lead hospital of the medical community, promote the sinking of high-quality medical resources, and comprehensively improve the service capacity of rural medical institutions.			Tight type county medical community		Medical Resource
10	Jiangxi Province				General Office of Jiangxi Provincial People's Government	4-13	Strengthen the performance assessment of the medical community, encourage the implementation of an annual salary system for the heads of medical and health institutions in the medical community, guide resources and patients to the rural two-level medical and health institutions, and build an integrated county-level medical and health service system that is fair, accessible and systematic.			County medical community	Policy:Medical community performance appraisal	Medical Resource
10	Jiangxi Province				General Office of Jiangxi Provincial People's Government	4-15	We will improve mechanisms for cities to support healthy rural development. We will improve the mechanism of coordinating urban and rural areas and using cities to help villages, deepen matching medical and health assistance, organize talent service groups to take temporary positions in county-level medical institutions every year, and continue to upgrade the service level and innovation capacity…	National and provincial regional medical centers-Rural revitalization will focus on helping counties、Soviet county	Urban tertiary hospital-County，Secondary hospital-Township，Township health center-Village	Pairing assistance
10	Jiangxi Province	12	Implementation opinions of General Office of Jiangxi Provincial People's Government on Promoting high-quality development of public hospitals in the province	2022-01-10	General Office of Jiangxi Provincial People's Government	2-1-2	Plan to build 4-5 provincial regional medical centers, promote the expansion and sinking of high-quality medical resources, improve the provincial diagnosis and treatment capacity, and reduce cross-provincial medical treatment.			Provincial regional medical centers		Medical Resource
10	Jiangxi Province				General Office of Jiangxi Provincial People's Government	2-3-13	We will establish and improve the performance appraisal system of compact urban medical groups and county medical communities, strengthen division of labor and cooperation, promote the sinking of resources, give full play to the radiating role of technology, and improve the service capacity of grassroots communities and the health level of residents.			Tight type urban medical group、County medical community	Policy:Tight type urban medical group and county medical community performance appraisal system	Medical Resource
10	Jiangxi Province	13	The General Office of Jiangxi Provincial People's Government forwarded the notice of the Provincial Medical Insurance Bureau on the implementation opinions of medical insurance to support the inheritance and innovation development of traditional Chinese medicine	2022-08-02	General Office of Jiangxi Provincial People's Government	4-15	Support the construction of a tight medical consortium led by TCM medical institutions, implement a payment policy of total payment, strengthen supervision and assessment, retain balances, and share reasonable overspending, promote high-quality TCM medical resources to sink to grassroots medical and health institutions, and improve the service capacity of grassroots TCM.	Traditional Chinese medicine medical institution,Primary		Tight type medical alliance		Traditional Chinese medicine resource
10	Jiangxi Province	14	Jiangxi Medical Consortium Construction Implementation Plan (2019-2020)	2019-01-24	Health Commission of Jiangxi Province	4-4	The use of information technology to promote the sinking of resources, focusing on the development of telemedicine cooperation networks for remote and poor areas, to ensure that the full coverage of telemedicine for county-level hospitals in poverty-stricken counties is achieved. It is necessary to give full play to the role of telemedicine, remote teaching and remote training, sink high-quality …			Telemedicine,Distance teaching and training	Policy:Actively coordinate relevant departments to formulate and introduce telemedicine charges, reimbursement and other related policies to promote the sustainable development of telemedicine services. Technology:Informatization	Medical Resource
10	Jiangxi Province	15	Implementation Plan of TCM Health Promotion Action in Jiangxi Province (2020-2030)	2021-04-19	Health Commission of Jiangxi Province	2-4	Develop and support medical institutions to use TCM intelligent assisted diagnosis and treatment systems and mobile terminals and intelligent terminals, strengthen the construction of smart TCM pharmacies, and provide efficient and convenient TCM diagnosis and treatment and pharmaceutical services. Continue to build a telemedicine service system for traditional Chinese medicine, and promote high-…				Technology:Intelligent auxiliary diagnosis and treatment of traditional Chinese medicine system and mobile terminals, intelligent terminal,Smart traditional Chinese medicne pharmacy,Construction of telemedicine service system of traditional Chinese medicine	Traditional Chinese medicine resource
11	Shandong Province	01	Shandong Provincial Health Commission Shandong Provincial Development and Reform Commission Shandong Provincial Civil Affairs Department Shandong Provincial Finance Department Shandong Department of Human Resources and Social Security Shandong Department of Ecology and Environment Shandong Department of Housing and Urban-Rural Development Shandong Department of Agriculture and Rural Development S…	2021-06-26	Shandong Provincial Health Commission, Shandong Provincial Development and Reform Commission, Shandong Provincial Department of Civil Affairs, Shandong Provincial Department of Finance, Shandong Provincial Department of Human Resources and Social Security, Shandong Provincial Department of Ecology and Environment, Shandong Provincial Department of Housing and Urban-Rural Development, Shandong Pro…	3-7	Continue to carry out the selection of "business deans" and hospitals at or above the county level to help township health centers, strengthen the management of medical personnel assigned to township health centers and village clinics, and promote high-quality resources to sink to the grassroots.	Hospital above county level、Township health center		Pairing assistance		Medical Resource
11	Shandong Province	02	Opinions on promoting the construction of county medical community	2018-07-16	Shandong Provincial Health and Family Planning Commission, Shandong Department of Human Resources and Social Security, Shandong Provincial Department of Finance, Shandong Provincial Price Bureau	2-3	Resources sink, enhance capacity. Give full play to the leading role of county-level hospitals in the primary medical service system, promote the sinking of personnel, technology, service and management, improve the grassroots service capacity, and gradually achieve the homogenization of medical quality. Encourage the unified management mode in the medical community, give full play to the advanta…	County-level hospital、Primary				Medical Resource
11	Shandong Province					3-6-2	Under the condition of ensuring quality and safety and improving supporting facilities, the county-level hospitals led by the medical community can sink some inspection and treatment items such as secondary surgery and extend them to township health centers.	County-level hospital、Township health center		Medical community		Examination and treatment program
11	Shandong Province					3-7-2	Tertiary hospitals and county-level hospitals are encouraged to establish unified and shared medical imaging, remote ECG, remote consultation, examination, pathological diagnosis, disinfection supply, logistics services and other centers within the county to provide integrated services for medical institutions in the medical community and promote the sinking of high-quality medical resources.	Tertiary public hospital、County-level hospital	Primary	Medical community:build seven centers		Medical Resource
11	Shandong Province					3-7-4	Standardize and promote the unification of drug procurement catalogue, procurement price, distribution and settlement, and give priority to national essential drugs in the drug catalogue. Further adjust the policy of basic drug equipment and use, the scope of drugs that can be selected by medical institutions at the county level and above will be lowered to the basic level, the proportion of basi…	County-level and above medical institution,Primary			Policy:Further adjust the policy of basic drug equipment and use, the scope of drugs that can be selected by medical institutions at the county level and above will be lowered to the basic level, the proportion of basic drug procurement requirements will no longer be mandatory, and the number of basic drugs used by basic medical and health institutions every month is generally about 50% of the nu…	Medical Resource
11	Shandong Province					3-7-6	To promote the sinking of pharmaceutical care, clinical pharmacists in the leading units of the medical community should improve the rational drug use level of medical personnel in primary medical and health institutions through on-site guidance and remote guidance, strengthen the review of strong prescriptions and extended prescriptions, and actively provide medication guidance for patients with…			Medical community:On-site guidance, remote guidance		Pharmaceutical service
11	Shandong Province	03	Implementation Opinions of the General Office of the People's Government of Shandong Province on Promoting and standardizing the Application and development of big data in health care through the implementation of Document No. 47 of The State Council [2016]	2017-07-20	General Office of Shandong Provincial People's Government	2-5-3	Establish and improve a hierarchical diagnosis and treatment information system based on mobile Internet, big data and cloud computing technology, extend and enlarge the service capacity of medical and health institutions, and promote the "center of gravity down and resources down" in a targeted way.				Technology:Hierarchical diagnosis and treatment information system based on mobile Internet, big data and cloud computing technology	Medical Resource
11	Shandong Province	04	Guiding Opinions of General Office of Shandong Provincial People's Government on Accelerating the Construction of Urban Basic Medical Security System	2009-06-18	General Office of Shandong Provincial People's Government	2-3-3	Actively explore the basic medical insurance general outpatient expenses planning methods, relying on community health services, sinking medical institutions designated for medical treatment, reduce the cost of medical treatment for the people.				Policy:Basic medical insurance general outpatient expenses coordination	Medical Resource
11	Shandong Province	05	Notice of the General Office of the Shandong Provincial People's Government on the issuance of the Medium and Long-Term Plan for the Prevention and Treatment of Chronic Diseases in Shandong Province (2017-2025)	2017-12-07	General Office of Shandong Provincial People's Government	4-4	We will improve the differentiated payment policy of medical insurance for medical institutions at different levels, and promote the focus of chronic disease prevention and treatment to be shifted down and resources to sink.				Policy:Differentiated payment policies for medical insurance at different levels of medical institutions.	Resource for Chronic disease Prevention and Control
11	Shandong Province	06	Notice of the General Office of the Shandong Provincial People's Government on printing and distributing the Construction plan of the National TCM Comprehensive Reform Demonstration Zone in Shandong Province	2022-06-24	General Office of Shandong Provincial People's Government	2-3	Support the development of tight county medical communities led by TCM medical institutions, and promote the sinking of high-quality TCM medical resources.	Traditional Chinese medicine medical institution,Primary		Tight type county medical community		Traditional Chinese medicine resource
11	Shandong Province	07	Notice of the General Office of the People's Government of Shandong Province on printing and distributing the Work plan for promoting the construction of medical Consortium in Shandong Province	2017-06-30	General Office of Shandong Provincial People's Government	2-1-1	Make overall use of medical resources in the jurisdiction, support and guide the healthy development of existing medical consortiums, respect and take into account the cooperation and cooperation relationships formed in the past, encourage and guide non-public medical institutions to actively participate, and promote the rational allocation and vertical sinking of high-quality medical resources.			medical alliance		Medical Resource
11	Shandong Province				General Office of Shandong Provincial People's Government	2-1-4	Further strengthen the role of county-level hospitals in linking urban and rural areas, build matching support and business cooperation relationship between third-level hospitals and county-level hospitals, and drive the overall improvement of county-level medical service ability on the basis of improving the comprehensive capacity of county-level hospitals.	Tertiary public hospital	County-level hospital	Pairing assistance,Business collaboration		Medical Resource
11	Shandong Province				General Office of Shandong Provincial People's Government	2-4-2	Explore the implementation of a variety of payment methods such as total medical insurance payment for the division of labor and cooperation models such as vertical cooperation and strengthen assessment, guide the formation of a smooth referral mechanism within the medical alliance, and promote the sinking of high-quality medical resources.			medical alliance	Policy:Explore the implementation of various payment methods such as total medical insurance payment and strengthen the assessment of vertical cooperation medical union and other division of labor cooperation models.	Medical Resource
11	Shandong Province	09	Notice of the General Office of Shandong Provincial People's Government on forwarding the National Economic and Social Development Plan of Shandong Province in 2016 of the Provincial Development and Reform Commission	2016-03-09	General Office of Shandong Provincial People's Government	3-10	We will promote the development of major public health service projects, promote the sinking of medical and health resources, and improve the service capacity of grassroots communities, traditional Chinese medicine, emergency first aid, women and children, and other weak areas.					Medical Resource
11	Shandong Province	10	Notice of Shandong Provincial Health Commission on issuing the Work Plan for Improving the Capacity of county-level General Hospitals in Shandong Province (2022-2025)	2022-05-30	Shandong Provincial Health Commission	5-1	Each county-level general hospital shall establish a counterpart support relationship with more than one provincial hospital or provincial regional medical center (fill in and upload relevant information in the "Shandong Province Urban and Rural Counterpart Support Information Management System") or become a member of its specialty alliance, and incorporate relevant work contents into the "one ho…	Provincial hospital or regional medical centre,County general hospital		Pairing assistance、Specialist league
11	Shandong Province	11	The General Office of Shandong Provincial People's Government issued a notice on Several Measures to Further Deepen Reform and Promote High-quality and Healthy Development of Rural Medical and Health System	2023-12-29	General Office of Shandong Provincial People's Government	3-6	We will expand the scale of assistance for sinking high-quality resources. Guiding grassroots, sinking services, receiving grassroots medical personnel for free training as the basic responsibilities of public hospitals above the county level (including), strengthen the matching support of urban and rural hospitals, the province's sinking personnel no less than 10,000 people every year. In the to…	County-level and above medical institution,Primary		Pairing assistance		Medical Resource
11	Shandong Province	12	Notice of Shandong Provincial People's Government on issuing the Action Plan for New Urbanization Construction in Shandong Province (2024-2025)	2024-01-19	Shandong Provincial People's Government	6-23	In-depth implementation of grassroots medical and health service capacity improvement action, promote the expansion of high-quality medical resources and sinking of grassroots, by the end of 2025, strive to build about 200 county-level medical service sub-centers.					Medical Resource
11	Shandong Province	13	Notice of the General Office of Shandong Provincial People's Government on printing and distributing the implementation Plan for Further Improving the Medical and Health Service system in Shandong Province	2023-12-27	General Office of Shandong Provincial People's Government	4-5	We will further strengthen the sinking of high-quality medical resources. Guiding grassroots and sinking services as the basic responsibility of public hospitals above the county level, deepening urban-rural matching assistance, promoting "group" and "ordering" and other precise assistance measures, organizing superior and subordinate medical institutions to sign quantifiable and evaluable assist…	County-level and above medical institution,Primary			Policy:Strictly implement the policy of serving at the grassroots level before the promotion of the deputy senior title of medical practitioners, suspend the prescription right in the original unit during the service, and explore the system of senior medical personnel serving at the grassroots level.	Medical Resource
11	Shandong Province	14	Shandong Provincial Health Commission and other 10 departments on the issuance of Shandong Province rural medical and health service capacity Improvement three-year action plan (2024-2026)	2024-03-25	Shandong Provincial Health Commission, Shandong Provincial Institutional Establishment Commission Office, Shandong Provincial Development and Reform Commission, Shandong Provincial Department of Education, Shandong Provincial Department of Finance, Shandong Provincial Department of Human Resources and Social Security, Shandong Provincial Department of Natural Resources, Shandong Provincial Depart…	3-9	Accelerate the construction of tight county medical communities. Improve the multi-department coordination mechanism, implement the leading responsibility of the county party committee and government, and promote the construction of a tight county medical community with one county and one policy. By the end of 2025, more than 90% of the province's counties (county-level cities, where conditions c…			Tight type county medical community
11	Shandong Province					3-10	We will further increase the sinking of high-quality resources. Organize the "10,000 medical care into the countryside" campaign, improve the echelon assistance mechanism, and open up two channels for urban and county resources to sink, with no less than 10,000 people sinking every year. Social organizations such as societies and associations are encouraged to organize retired experts to carry ou…			Ten thousand doctors and nurses into the countryside		Medical Resource
11	Shandong Province	15	Implementation opinions on comprehensively deepening the construction of compact county medical and health community in Shandong Province	2024-06-13	Health Commission of Shandong Province, Organization Department of Shandong Provincial Committee of the CPC, Office of Institutional Establishment Committee of Shandong Provincial Committee of the CPC, Development and Reform Commission of Shandong Province, Department of Finance of Shandong Province, Department of Human Resources and Social Security of Shandong Province, Department of Agriculture…	4-8	We will increase the sharing of sinking resources. Gather force "personnel, technology, service, management" four sinks, and implement the requirements of urban public tertiary hospitals for the county medical community to send a support team for perennial guidance, and county hospitals to send professional and technical personnel and management personnel to township health centers. With the coun…	Urban tertiary public hospital-County medical community，County-level hospital-Township health center		Dispatch personnel		Medical Resource
11	Shandong Province	16	Notice of Shandong Provincial Health Commission on Strengthening Public Health and Disease Prevention and Control in Medical institutions	2022-06-30	Shandong Provincial Health Commission	3	We will improve the long-term mechanism for the resources of professional public health institutions to sink to the grassroots level, and support the CDC to assign chief public health doctors to grassroots medical and health institutions.	Center for Disease Control and Prevention,Primary		Dispath primary chief public health physician		Professional public health resource
11	Shandong Province	17	Notice of Shandong Provincial Health Commission on issuing the Implementation Plan of the Action Plan for Further Improving Nursing Services in Shandong Province (2023-2025)	2023-08-29	Shandong Provincial Health Commission	3-3-12	Secondary and above medical institutions actively promote discharge planning services, prioritize the implementation of discharge plans for patients with high readmission rates and high dependence on medical care after discharge, and assess patients' post-discharge care needs at admission, including patients' medical and care needs, family care ability, community medical resources, home service r…	Secondary and above medical institutions，Primary		Discharge planning service		Nursing resource
11	Shandong Province	18	Notice of Shandong Provincial Health Commission on Strengthening the connotation construction of hospitals	2024-09-27	Shandong Provincial Health Commission	4-14	We will promote the sinking of quality medical resources. Public hospitals should fully implement the attribute of public welfare, take guiding grassroots and sinking services as their basic responsibility, deepen urban-rural matching help, and the help effect is linked to medical personnel evaluation, professional title promotion, post appointment, etc. It is necessary to give full play to the a…	Public hospital,Primary,Family doctor contracted service team		Tight type urban medical group and county medical community		Medical Resource
11	Shandong Province	19	Notice on the issuance of the Implementation Plan for Promoting High-quality Development of Contracted Family Doctor Services in Shandong Province	2022-10-08	Shandong Provincial Health Commission, Shandong Provincial Civil Affairs Department, Shandong Provincial Finance Department, Shandong Provincial Human Resources and Social Security Department, Shandong Provincial Rural Revitalization Bureau, Shandong Provincial Sports Bureau, Shandong Provincial Medical Security Bureau, Shandong Disabled Persons Federation	2-1-2	Strengthen overall direction and vertical coordination. Primary medical and health institutions internal medicine, obstetrics and gynecology, pediatrics, psychiatry, rehabilitation, pharmacy, traditional Chinese medicine and other specialists, with primary medical and health institutions to form a medical association (community), city hospital group or extended community health service institutio…	Secondary and above hospital,Primary,Family doctor contracted service team		Set up the second and third level team of family doctors		Medical official
11	Shandong Province	20	Notice on the issuance of the Special action Plan for the Improvement of Grassroots TCM Service Capacity in the National TCM Comprehensive Reform Demonstration Zone of Shandong Province	2022-06-30	Shandong Provincial Health Commission, Shandong Provincial Development and Reform Commission, Shandong Provincial Department of Education, Shandong Provincial Department of Finance, Shandong Provincial Department of Human Resources and Social Security, Shandong Provincial Department of Culture and Tourism, Shandong Provincial Sports Bureau, Shandong Provincial Medical Security Bureau, Shandong Pr…	3-7	To promote the sinking of high-quality Chinese medicine resources, relying on platforms such as Chinese medicine hospitals, medical consortiums, county medical communities, specialty alliances, and specialty clusters, select and assign Chinese medicine experts, grassroots famous Chinese medicine practitioners, and backbone of Chinese medicine through the establishment of grassroots work stations …	Provincial and municipal medical institution,Primary		Based on traditional Chinese medicine hospital,medical alliance,County medical community,Specialist league,Dispatch traditional Chinese medicine experts, grassroots traditional Chinese medicine practitioners and traditional Chinese medicine backbone：Establish grassroots workstation of famous doctors, regular consultation, tour, free consultation, lectures, special action of experts at the grassro…		Traditional Chinese medicine resource
11	Shandong Province	21	Notice of Shandong Provincial Health Commission on issuing the "14th Five-Year Plan" for Health and Health of Shandong Province	2021-07-18	Shandong Provincial Health Commission	3-2	We will promote the utilization of talents and technologies in secondary and above-level hospitals, improve the operation efficiency of medical imaging, remote ECG, remote consultation, examination, pathological diagnosis, drug supply guarantee, disinfection supply, and logistics services, and promote grassroots inspection and superior diagnosis. Telemedicine will cover all township health center…	Secondary and above hospital,Primary		Set up comprehensive service areas for Chinese medicine		Traditional Chinese medicine resource
11	Shandong Province	22	Notice of Shandong Provincial Health Commission on issuing the "14th Five-Year Plan" for the Development of Traditional Chinese Medicine in Shandong Province	2021-08-31	Shandong Provincial Health Commission	5-3	We will implement the 14th Five-Year Plan of Action for improving the service capacity of Traditional Chinese Medicine at the community level. Continue to promote the sinking of high-quality TCM resources, and improve the mechanism of sending famous doctors to the grass-roots level, grass-roots TCM teachers and hospitals to help.			Famous doctors go to the grassroots, grassroots Chinese medicine teachers,Pairing assistance		Traditional Chinese medicine resource
12	Henan Province	02	Notice on distributing the Implementation Plan for Accelerating the Development of Rehabilitation Medical Work in Henan Province	2021-11-08	Henan Provincial Health Commission	3-1-3	Encourage and support qualified medical institutions to establish close cooperative relations with professional rehabilitation institutions for the disabled and child welfare institutions, provide technical guidance and assistance to them, and improve their rehabilitation service capabilities.	Medical institution-Specialized rehabilitation institutions for the disabled,Child welfare institution		Technical guidance and assistance
12	Henan Province					3-3-3	Through medical association, matching support, distance training and other means, we will give full play to the radiation and driving role of high-quality rehabilitation medical resources, and improve the rehabilitation medical service capacity and level of grass-roots medical institutions such as rehabilitation medical centers, community health service centers, and township health centers. Encou…	Secondary and above hospital,Primary		Medical alliance,Pairing assistance,remote training,Rehabilitation medical alliance team,One to one help,Dispatch rehabilitation expert		Rehabilitation medical resources
12	Henan Province	03	Guiding Opinions of the General Office of Henan Provincial People's Government on Accelerating the Construction of a compact County medical and Health Community	2020-04-09	General Office of Henan Provincial People's Government	2-3-1	Give full play to the supporting and driving role of urban tertiary hospitals, and improve the service capacity and management level of leading medical institutions in the medical community.	Urban tertiary public hospital	Primary
12	Henan Province					2-4-3	Establish an incentive and restraint mechanism to promote talent sinking, and prohibit siphoning grassroots professional and technical personnel.				Policy:Establish incentive and restraint mechanism to promote talent sinking.	Personnel
12	Henan Province	04	Implementation Opinions of the General Office of Henan Provincial People's Government on Promoting the Construction and development of medical consortia	2017-10-16	General Office of Henan Provincial People's Government	1-3-3	Resources sink, enhance capacity. Using the advantages of the concentration of high-quality resources in third-level public hospitals, through technical assistance, personnel training and other means, to play a technical radiation and driving role in the grassroots. Encourage the unified management mode within the medical community, give full play to the intensive advantages, promote the sharing …	Tertiary public hospital、Primary		Technical assistance、Talent cultivation		Medical Resource
12	Henan Province					2-1-1	Set up city medical group. According to the principle of territorial management, the provincial cities are led by third-level public hospitals, and cooperate with urban second-level hospitals, community health service agencies, nursing homes, professional rehabilitation institutions, etc., to form a management mode of resource sharing and division of labor and cooperation. In the medical communit…	Tertiary public hospital、Urban secondary hospital、Community health service institution、Nursing home、Specialized rehabilitation institution		Urban medical group
12	Henan Province					2-1-2	We will build a county medical community. In accordance with the Guiding Opinions of Henan Provincial Development and Reform Commission on Carrying out the Joint Pilot of county-level Medical Care to Promote Orderly Medical Treatment (Henan Reform Medical Reform (2014) No. 1507), pilot counties that have established medical communities should consolidate their achievements and continue to promote…	County-level hospital、Township health center、Village clinic		County medical community
12	Henan Province					2-1-3	Establish a specialist alliance. Give full play to the role of the National regional medical center and the national key clinical specialties that have been built in the province, with the cooperation of specialties as a link, establish a number of specialty alliances between regions with characteristics, form a complementary development model, and focus on improving the ability to treat and cure…	Provincial specialized hospital		Specialist league
12	Henan Province					2-1-4	Carry out telemedicine collaboration. Consolidate the achievements of telemedicine construction in our province, continue to give full play to the role of Henan telemedicine Center and telemedicine cooperation construction around the country, focus on expanding the connotation of service and improving the quality of service. At the same time, secondary and tertiary public hospitals are encouraged…	Secondary and above hospitals	Primary	Telemedicine collaboration:Telemedicine,Distance teaching,Distance training	Technology: Informatization	Medical Resource
12	Henan Province					2-3-1	Promote the orderly flow of human resources. Coordinate salary distribution within the medical Union to fully mobilize the enthusiasm of medical staff. After the medical institutions in the medical Union report to the health and family planning (Traditional Chinese medicine) department for the record, the medical staff can be orderly flow in the internal, and there is no need to go through the fo…	Secondary and above public hospital, Primary		medical alliance	Policy:After the medical institutions in the medical Union report to the health and family planning (Traditional Chinese medicine) department for the record, the medical staff can be orderly flow in the internal, and there is no need to go through the formalities of changing the practice location and filing the practice institution.	Personnel
12	Henan Province					2-3-2	Improve the capacity of primary medical services. We will rationally plan and distribute community-level medical and health institutions and strengthen their standardization. Strengthen the construction of telemedicine service system, promote the establishment of a service model of large hospitals with grassroots, give full play to the concentrated advantages of high-quality medical resources and…	Tertiary public hospital、Primary		Large hospital with grassroots:Dispatched management team, specialty co-construction, clinical teaching, business guidance, teaching rounds, scientific research project collaboration		Medical Resource
12	Henan Province					2-3-3	We will strengthen the building of information platforms. Based on the information platform infrastructure and network, the province and the city should build a unified and open telemedicine service system, and plan to build a cross-regional telemedicine service system based on the sharing application of electronic medical records for second - and third-level hospitals and grass-roots institution…	Secondary and above hospitals	Primary		Technology:Telemedicine service system	Medical Resource
12	Henan Province					2-3-4	Implements regional resource sharing. Integrate the existing medical imaging center, inspection center, disinfection supply center, logistics service center and other resources of secondary and above hospitals, open to grassroots medical and health institutions and chronic disease medical institutions, explore the service model of "grassroots examination, superior diagnosis", encourage social cap…	Secondary and above hospital,Primary,Chronic disease medical institution		medical alliance	Policy:1.Mutual recognition of medical imaging examination and clinical examination results by medical institutions.2.Explore the establishment of a unified drug bidding and procurement and management platform within the medical Consortium, and form a mechanism for prescription flow, drug sharing and distribution within the medical Consortium.3.Encourage the unified and centralized procurement of…
12	Henan Province					3-2	Formulate corresponding assessment methods for total payment, settle total payment according to the assessment results, guide the formation of a smooth referral mechanism within the medical consortium, and promote the sinking of high-quality medical resources.			medical alliance	Policy:Total payment assessment method	Medical Resource
12	Henan Province					3-4	Strengthen the assessment and institutional constraints, establish and formulate the effect evaluation mechanism and performance evaluation method of medical union, focus on the assessment of medical union technology radiation drive, medical resources sinking, etc., not only the assessment of business volume, but also the sinking of medical resources in tertiary hospitals, the cooperation with gr…	Tertiary public hospital	Primary		Policy:Effect evaluation mechanism and performance appraisal method of medical association	Medical Resource
12	Henan Province	05	Notice of the General Office of Henan Provincial People's Government on the issuance of Henan Province's "13th Five-Year Plan" medical and health service system planning	2016-12-28	General Office of Henan Provincial People's Government	3-4-2	Use information technology to promote the vertical flow of medical resources, improve the accessibility of high-quality medical resources and the overall efficiency of medical services, promote cross-regional and cross-institutional information sharing, and encourage secondary and tertiary hospitals to use population health information platforms to provide remote consultation, remote pathological…	Secondary and above hospitals	Primary		Technology:Population health information platform	Medical Resource
12	Henan Province					6-2-1	Make full use of the comprehensive population health information management platform, establish information channels between hospitals and primary medical and health institutions to share diagnosis and treatment information, carry out telemedicine services and teaching and training, and promote the vertical flow of high-quality medical resources.	Hospital、Primary			Technology:Population health information integrated management platform	Medical Resource
12	Henan Province					6-2-2	Through technical support, personnel training, management guidance and other ways, public hospitals should help and guide the primary medical and health institutions with which they have established a division of labor and cooperation relationship, so as to improve their service capacity and level. We will allow doctors in public hospitals to practice in more than one place, explore the establish…	Public hospital,Primary		Technical support,Talent cultivation,Management guidance	Policy:Multi-site practice,Establish a database of physician practice information	Medical Resource
12	Henan Province	06	Notice of the General Office of the Henan Provincial People's Government on the issuance of the Medium and Long-Term Plan for the Prevention and Treatment of Chronic Diseases in Henan Province (2017-2025)	2017-11-14	General Office of Henan Provincial People's Government	3-5-1	We will improve the differentiated payment policy of medical insurance for medical institutions at different levels, and promote the focus of chronic disease prevention and treatment to be shifted down and resources to sink.	Medical institutions at all levels			Policy:Differentiated payment policies for medical insurance at different levels of medical institutions.	Resource for Chronic disease Prevention and Control
12	Henan Province	07	Notice of the General Office of the People's Government of Henan Province on issuing the Action Plan for Promoting New Infrastructure Construction in Henan Province (2021-2023)	2021-04-07	General Office of Henan Provincial People's Government	3-4-2	Further integrate telemedicine resources, promote the construction of Internet hospitals, and promote the sinking of high-quality medical resources and the application of "Internet + medical and health" convenience services.				Technology:Internet hospital construction	Medical Resource
12	Henan Province	08	Notice of the People's Government of Henan Province on printing and distributing the "14th Five-Year Plan" for Public Services and Social Security of Henan Province	2021-12-31	General Office of Henan Provincial People's Government	6-1-2	We will implement projects to strengthen the infrastructure of county-level hospitals and township health centers, and promote the sinking of medical and health resources.					Medical Resource
12	Henan Province	09	Henan Provincial People's Government on the issuance of Henan Province "14th Five-Year Plan" digital economy and information development plan	2021-12-31	General Office of Henan Provincial People's Government	7-3-2	Promote the construction of Internet hospitals, and promote the sinking of high-quality medical resources and the application of "Internet + medical and health" convenient services.				Technology:Internet hospital construction	Medical Resource
12	Henan Province	10	Notice of the People's Government of Henan Province on issuing and distributing the 2015 National Economic and Social Development Plan of Henan Province	2015-04-15	Henan Provincial People's Government	3-10	We will strengthen the standardization of community-level medical and health institutions, support the expansion and renovation of about 10 county-level hospitals, 10 city - and county-level maternal and child health institutions, 10 county-level disease prevention and control institutions, 200 township health centers and 2,000 village clinics, and guide the sinking of high-quality medical resour…			Standardization of community-level medical and health institutions		Medical Resource
12	Henan Province	11	Notice of the Leading Group of Deepening the Reform of the Medical and Health System of Henan Province on issuing the Implementation Plan for the High-quality Development of Public Hospitals in Henan Province	2022-01-02	Leading group of deepening medical and health system reform in Henan Province	1	We will promote the expansion and balanced distribution of high-quality medical resources. Strengthen the construction of public medical and health institutions, strive for national medical centers, accelerate the construction of national regional medical centers, provincial medical centers, provincial regional medical centers, provincial traditional Chinese medicine specialty diagnosis and treat…			National regional medical center,Provincial Regional Medical Centre,Provincial regional Traditional Chinese medicine specialist diagnosis and treatment center,County Medical Center		Medical Resource
12	Henan Province					2-2	Promote the construction of a tight county medical community in high quality, continue to build an integrated county medical and health service system with clear positioning and division of labor, support county-level traditional Chinese medicine hospitals to take the lead in the construction of county medical communities, promote the relocation of the focus of medical and health work and the sin…	County-level traditional chinese medicine hospital		Tight type county medical community
12	Henan Province	12	The Leading Group of Henan Province on Deepening the Reform of the Medical and Health System issued a notice on the key tasks of deepening the reform of the medical and health system in Henan Province in 2022	2022-07-10	Leading group of deepening medical and health system reform in Henan Province	1-1	We will promote the expansion and sinking of high-quality resources. Give full play to the leading role of national regional medical centers and provincial high-level hospitals, accelerate the construction of national regional medical center pilot projects in 8 fields: children, cardiovascular, neurological, traditional Chinese medicine (tumor), respiratory, tumor, traditional Chinese medicine (b…	National Regional medical centers、Provincial high level hospital、Urban tertiary hospital、County-level hospital		Pairing assistance:The "Companion flight" program		Medical Resource
12	Henan Province					1-3-2	To promote the construction of healthy villages, we will ensure full coverage of village-level medical and health services and ensure full coverage of health centers in towns and townships that support them.	Township health center		Pairing assistance:Inspection, Posting
13	Hubei Province	01	Implementation opinions of the General Office of the Provincial People's Government on promoting the development of "Internet + medical health"	2018-12-30	Hubei Provincial People's Government General Office	2-1-4	Actively promote the "Internet + pharmaceutical care", carry out the pilot of pharmacist outpatient consultation, and promote the sinking of high-quality pharmaceutical resources.			Pharmacist outpatient consultation pilot	Technology:"Internet + Pharmaceutical Care"	Pharmaceutical resource
13	Hubei Province	02	Implementation Opinions of the General Office of the Provincial People's Government on promoting the development of infant care services under the age of 3	2020-02-25	Hubei Provincial People's Government General Office	3-4-4	Play the role of grid service management, and vigorously promote resources, services, and management to sink to the community.					Medical Resource
13	Hubei Province	03	Opinions of the General Office of the Provincial People's Government on Further Deepening the comprehensive reform of grassroots medical and health institutions	2017-04-27	Hubei Provincial People's Government General Office	7-13	It is necessary to rely on county-level hospitals to establish disinfection supply centers, ECG diagnosis centers, clinical examination centers, medical imaging centers, pathological examination centers, remote consultation centers and other institutions, focus on the construction of county-level medical service technology platforms, and promote the sinking of medical resources.	County-level hospital		The establishment of disinfection supply center, ECG diagnosis center, clinical examination center, medical imaging center, pathological examination center, remote consultation center		Medical Resource
13	Hubei Province				Hubei Provincial People's Government General Office	7-14	In accordance with the principles of government-led, voluntary combination, regional coordination, and convenience for the masses, and guided by resource sharing and talent sinking, the county medical service community shall be established to enhance the grass-roots service capacity. We will implement a matching assistance system, accurately help community-level medical and health institutions bu…	Primary		Pairing assistance		Medical Resource
13	Hubei Province	04	Notice of the General Office of the Provincial People's Government on Further Deepening the pilot work of the reform of the medical and health system	2016-08-17	Hubei Provincial People's Government General Office	1-2	We will promote the advancement of medical management and the sinking of resources. Encourage medical institutions to shift their focus to health management. At the same time, through the internal control of the medical union, the amount of primary medical and health institutions and health management services of the medical Union will be gradually expanded. We will strive to increase the proport…	Primary		medical alliance		Medical Resource
13	Hubei Province				Hubei Provincial People's Government General Office	2-2	We will reform the operating mechanism for the integrated management of health services at counties, townships and villages, build a compact medical service consortium, and move the focus of health management services down and resources down.	County,Township,Village		Tight type medical alliance		Health management service
13	Hubei Province	05	Implementation opinions of the General Office of the Provincial People's Government on comprehensively promoting the construction of county medical community	2019-04-08	Hubei Provincial People's Government General Office	2-1-1	Tertiary hospitals and chronic disease medical institutions such as rehabilitation and nursing can provide services across the grid, and resources such as inspection, disinfection supply, and special clinical expertise can be shared within the region.	Tertiary hospital-Chronic disease medical institution				Medical Resource
13	Hubei Province				Hubei Provincial People's Government General Office	2-1-3	Promoting the sharing of medical and health resources. The medical community can rely on county hospitals or independently set up medical imaging, inspection, disinfection supply, logistics services and other centers to provide unified services for all medical institutions in the medical community. On the premise of ensuring medical quality, mutual recognition of imaging, examination and inspecti…	Medical institutions in the medical alliance		Medical community		Medical Resource
13	Hubei Province	06	Implementation Opinions of the General Office of the Provincial People's Government on Promoting the construction and development of medical consortia	2017-06-29	Hubei Provincial People's Government General Office	1-2-3	Resources sink, enhance capacity. Using the advantages of the concentration of high-quality resources in third-level public hospitals, through technical assistance, personnel training and other means, to play a technical radiation and driving role in the grassroots. Encourage the unified management mode within the medical community, give full play to the intensive advantages, promote the sharing …	Tertiary public hospital,Primary		Technical assistance,Talent cultivation,Unified management within the medical alliance		Medical Resource
13	Hubei Province				Hubei Provincial People's Government General Office	2-1	In cities with districts at or above the municipal level, a tertiary hospital is taken as the leading unit, and a number of urban secondary hospitals, rehabilitation hospitals, nursing homes and community health service centers are combined to build a "1+X" medical consortium, vertically integrate medical resources, and form a management model of resource sharing and division of labor and coopera…	Tertiary hospitals in cities with districts and above-Urban secondary hospital、Rehabilitation hospital、Nursing home、Community health service center		“1+X”medical alliance		Medical Resource
13	Hubei Province				Hubei Provincial People's Government General Office	2-5	Secondary and tertiary hospitals provide telemedicine, distance teaching, distance training and other services to primary medical and health institutions, promote the vertical flow of medical resources by means of information technology, and improve the accessibility of high-quality medical resources and the overall efficiency of medical services. Between urban and rural areas, urban third-level …	Secondary and above hospitals-Primary，Urban tertiary public hospital-County-level hospital		Telemedicine,Distance teaching and training,Medical community,Trusteeship,Deploy management team and expert teams to establish cooperative relationships		Medical Resource
13	Hubei Province				Hubei Provincial People's Government General Office	3-2-1	In the medical union (including cross-regional medical Union), medical personnel are not required to go through the formalities of changing the practice location and filing the practice institution when they practice in the medical institution that has signed the assistance or trusteeship agreement.			Medical alliance(Including interregional medical alliance)	Policy:In the medical ualliance (including cross-regional medical Ualliance), medical personnel are not required to go through the formalities of changing the practice location and filing the practice institution when they practice in the medical institution that has signed the assistance or trusteeship agreement.
13	Hubei Province				Hubei Provincial People's Government General Office	3-3-1	We will establish a vertical flow mechanism for high-quality medical resources. Medical personnel dispatched by medical institutions to practice in medical institutions within the medical Union are not required to go through the procedures related to multi-point practice of doctors. Coordinate on-the-job training, matching support, urban doctors to serve at the grassroots level before promotion, …	Medical institutions in the medical alliance		Medical alliance:Business guidance and technical support-Specialty co-construction, clinical teaching, business guidance, teaching rounds, scientific research and project collaboration	Policy:1.Medical personnel dispatched by medical institutions to practice in medical institutions within the medical Union are not required to go through the procedures related to multi-point practice of doctors. 2.The working time of the medical staff in the medical union to the grass-roots medical institutions can be used as the title to promote the grass-roots working time.	Medical Resource
13	Hubei Province				Hubei Provincial People's Government General Office	3-4-1	Encourage medical consortions to attract social medical institutions to join and play a role through technical support and personnel training.			Medical alliance:Technical support,Talent cultivation
13	Hubei Province				Hubei Provincial People's Government General Office	3-4-2	At the same time, the corresponding assessment method of total payment is formulated, and the total payment is settled according to the assessment results, so as to guide the formation of a smooth referral mechanism within the medical union and promote the sinking of high-quality medical resources.				Policy:Formulate the corresponding assessment method of total payment, and settle the total payment according to the assessment results.	Medical Resource
13	Hubei Province				Hubei Provincial People's Government General Office	4-3	It is necessary to establish a medical association effect evaluation mechanism and performance evaluation method, comprehensive evaluation of quality, safety, efficiency, economic and social benefits and other factors, focusing on strengthening the grassroots, strictly implement the responsibility system and accountability system, and enhance the motivation of large hospitals to help the grassroo…	Large hospital,Primary		medical alliance	Policy:Effect evaluation mechanism and performance evaluation method of medical association.
13	Hubei Province	07	Notice of the General Office of the Provincial People's Government on the issuance of Medium and Long-term Plan for the Prevention and Treatment of Chronic Diseases in Hubei Province (2017-2025)	2012-12-07	Hubei Provincial People's Government General Office	2-5-1	We will improve the differentiated payment policy of medical insurance for medical institutions at different levels, and promote the focus of chronic disease prevention and treatment to be shifted down and resources to sink.	Medical institutions at all levels			Policy:Differentiated payment policies for medical insurance at different levels of medical institutions.	Resource for Chronic disease Prevention and Control
13	Hubei Province	08	The General Office of the Provincial People's Government issued a report on further strengthening the construction of village clinics and rural doctors in Hubei Province Notification of programme implementation	2015-12-31	Hubei Provincial People's Government General Office	2-3-4	Seriously implement the relevant provisions of health and family planning professional and technical personnel to serve in grassroots medical institutions before promotion, and take their work experience in village clinics as an important basis and reference, promote the sinking of high-quality resources, and improve the technical service level of village clinics.	Primary：Village clinic			Policy:Implement the relevant provisions for health and family planning professional and technical personnel to serve in grassroots medical institutions before promotion	Medical Resource
13	Hubei Province	09	The General Office of the Provincial People's Government issued key tasks for deepening the reform of the medical and health system in Hubei Province in 2015 A notice of	2015-08-01	Hubei Provincial People's Government General Office	1-7	The distribution of performance pay should reflect more work, more pay for high performance, and focus on the clinical front line, business backbone, key positions, and support grassroots and outstanding contributions to personnel, and reasonably open the income gap.				Policy:The distribution of performance pay should reflect more work, more pay for high performance, and focus on the clinical front line, business backbone, key positions, and support grassroots and outstanding contribution personnel
13	Hubei Province				Hubei Provincial People's Government General Office	5-23	The city takes the tertiary hospital as the leader, and establishes the urban medical consortium with the secondary hospital and the community health service center; Counties take county-level hospitals as the leader, accelerate the integration of county and township groups and villages, and form county-level medical complexes that run as one county, township and village. Encourage third-level ur…	Urban tertiary public hospital、Secondary hospital、Community health service center，County-level hospital-Priamry		Urban medical alliance,County medical alliance		Medical Resource
13	Hubei Province	10	Notice of the General Office of the Provincial People's Government on issuing the implementation plan of promoting the construction of graded diagnosis and treatment system in Hubei Province	2016-01-22	Hubei Provincial People's Government General Office	3-1-3	Through the establishment of medical consortia, health management consortia, matching support, and multi-point practice of doctors, doctors from urban second-level hospitals are encouraged to practice in multiple points of primary medical and health institutions, or make regular visits and rounds, so as to improve the grassroots service capacity.	Urban secondary and above hospital,Primary		medical alliance,Health management medical alliance,Pairing assistance,Multi-site practice,Multi-site practice
13	Hubei Province				Hubei Provincial People's Government General Office	3-1-5	We will integrate and promote regional medical resource sharing. We will integrate the existing resources such as inspection, inspection and disinfection supply centers in secondary and above hospitals, and open them to grass-roots medical and health institutions and chronic disease medical institutions. Explore the establishment of independent regional medical examination institutions, pathologi…	Secondary and above hospital,Primary,Chronic disease medical institution			Policy:Promote the mutual recognition of inspection results between medical institutions at the same level and between medical institutions and independent inspection and testing institutions.
13	Hubei Province				Hubei Provincial People's Government General Office	3-1-6	Strengthen the construction of the telemedicine service system, encourage secondary and tertiary hospitals to provide remote consultation, remote outpatient service, remote pathological diagnosis, remote imaging diagnosis, remote electrocardiogram diagnosis, remote multi-parameter management, remote medical education and other services to primary medical and health institutions, encourage places …	Secondary and above hospitals	Primary	Remote consultation, remote outpatient, remote case diagnosis, remote image diagnosis, remote electrocardiogram diagnosis, remote multi-parameter management, remote medical education		Medical Resource
13	Hubei Province				Hubei Provincial People's Government General Office	3-2-6	To improve the ability of grassroots medical and health services as the guidance, with business, technology, management, assets and other links, explore the establishment of a variety of division of labor and cooperation models, including medical consortia, health management consortia, matching support, and improve the management and operation mechanism.			medical alliance、Health management alliance、Pairing assistance
13	Hubei Province				Hubei Provincial People's Government General Office	3-3-4	Urban tertiary hospitals can establish cross-regional medical consortiums. In accordance with the principles of respecting history, convenient proximity and mutual willingness, urban public hospitals can establish referral cooperation relations with county-level public hospitals and primary medical and health institutions, and promote the extension of high-quality medical resources to the grassro…	Urban tertiary hospital、Medical facilities across regions，Urban public hospital、County-level hospital、Primary		Establish a cross-regional medical consortium, and set up extended wards and extended outpatient clinics		Medical Resource
13	Hubei Province				Hubei Provincial People's Government General Office	3-3-5	Promote the sinking of high-quality urban resources. Through the establishment of a general practitioner system, doctors from urban hospitals (including county hospitals) will be guided to engage in medical services at the grassroots level, and the capacity of first diagnosis at the grassroots level will be improved. Measures such as the establishment of medical association, the development of mu…	Urban hospital（includ county-level hospital ）,Primary		medical alliance	Policy:Measures have been taken to establish a medical union, carry out multi-point practice for doctors, improve the salary system, and implement the policy of providing services to the grassroots before professional titles are promoted	Medical Resource
13	Hubei Province	11	The General Office of the Provincial People's Government issued a notice on several measures to promote public health and medical services to make up for weaknesses	2021-04-14	Hubei Provincial People's Government General Office	4-11	Improve the performance appraisal mechanism and indicator system of medical union and medical community, list the improvement of the capacity of primary medical and health institutions as a key indicator, promote quality medical resources to sink to the grassroots, implement the functional positioning of all types of medical institutions at all levels, and form a medical pattern of first diagnosi…			Medical alliance,Medical community	Policy:Performance appraisal mechanism and index system of medical alliance and medical community	Medical Resource
13	Hubei Province				Hubei Provincial People's Government General Office	5-16	We will further expand the coverage of quality nursing services, achieve quality nursing services in the medical community, extend geriatric care, rehabilitation care and hospice care to primary medical and health institutions, promote TCM products and services suitable for traditional Chinese medicine, and enhance the ability of primary medical institutions to provide integrated TCM services.	Primary		Medical alliance		Nursing resource
13	Hubei Province	12	The General Office of the Provincial People's Government issued a notice on several measures to promote the high-quality development of public hospitals	2022-04-08	Hubei Provincial People's Government General Office	2-4	Give full play to the leading role of public hospitals in the medical union, strengthen the construction of tight urban medical groups and county medical communities, establish a long-term mechanism of matching help medical communities of urban third-level hospitals, support public hospitals to form specialty alliances with special specialties as ties, and vigorously develop telemedicine collabor…	Urban tertiary hospital-Medical Community		Urban medical group、County medical community、Specialist league
13	Hubei Province	13	The General Office of the Provincial People's Government forwarded the notice of the provincial Health and Family Planning Commission and other departments on accelerating the implementation of the comprehensive reform of county-level public hospitals	2014-09-26	Hubei Provincial People's Government General Office	2-7-2	We will implement matching support for major hospitals and grass-roots hospitals, strengthen the training of key doctors in county-level public hospitals, study and implement special post plans for specialized departments, and introduce urgently needed high-level personnel.	Large hospital,Primary		Pairing assistance
13	Hubei Province				Hubei Provincial People's Government General Office	2-8-1	Promote vertical flow of medical resources. Establish a long-term and stable division of labor and cooperation mechanism between county-level public hospitals, grass-roots medical and health institutions, and urban hospitals in various ways. County-level public hospitals should strengthen the technical assistance and personnel training of grass-roots medical and health institutions, and improve t…	County-level hospital,Primary,Urban hospital,Urban tertiary hospital,County-level hospital		Technical assistance,Talent cultivation，Long-term physician support	Policy:We will improve the system of sending key doctors to township health centers on a rotating basis. Strictly implement the provision that doctors in urban hospitals serve in rural areas for one year before being promoted to the title of attending physician or deputy chief physician, and implement the system of long-term dispatch of doctors in urban third-level hospitals to support county-lev…	Medical Resource
13	Hubei Province				Hubei Provincial People's Government General Office	2-8-2	Encourage urban tertiary hospitals and county-level public hospitals to form medical consortia; County-level public hospitals will be supported in vertically integrating township and township medical institutions, forming tight medical consortia, and promoting unified management of people, finances, and materials. Explore the establishment of a division of labor and cooperation mechanism among me…	Urban tertiary hospital、County-level hospital、Township health center		medical alliance		Medical Resource
13	Hubei Province	14	The provincial People's Government issued a notice on deepening the reform plan of the medical and health system in Hubei Province during the 13th Five-Year Plan period	2017-07-31	Hubei Provincial People's Government	3-1-3	By encouraging doctors from big hospitals to go to the grassroots, retired doctors to open clinics, strengthening matching support, implementing telemedicine, and promoting the establishment of medical consortia, the technology of big hospitals will be transferred to the grassroots.	Large hospital,Primary		Dispath medical officials to primary medical institution,Retired doctors open clinics,Pairing assistance,Telemedicine,medical alliance		Technology
13	Hubei Province					3-1-5	Guided by resource sharing and talent sinking, the medical consortium is built into a community of interests, a community of responsibility, a community of development, and a community of management, forming a regional collaborative service model with clear responsibilities, rights, and benefits. Vigorously promote the construction of a telemedicine service system for grass-roots, remote and less…	Secondary and above hospitals、Primary		medical alliance、Telemedicine	Technology:informatization	Medical Resource
13	Hubei Province					3-2-3	Establish a public-welfare oriented performance appraisal mechanism, and in the distribution of performance pay, focus on the clinical front line, business backbone, key positions, and support grassroots and outstanding contributions to the staff, so that more work, more pay.				Policy:Performance appraisal mechanism
13	Hubei Province					3-3-1	Establish and improve the policies and measures for long-distance referral, promote the direct settlement of long-distance medical treatment and promote the sinking of medical resources, promote the construction of medical unions, and establish the coordination of hierarchical diagnosis and treatment system.				Policy:Establish and improve the policies and measures for long-distance referral, promote the direct settlement of long-distance medical treatment and promote the sinking of medical resources, promote the construction of medical unions, and establish the coordination of hierarchical diagnosis and treatment system.	Medical Resource
13	Hubei Province					3-6-6	In accordance with the principles of "total budget, process management, overspending sharing, and balance retention", explore the implementation of total medical insurance payment for vertical cooperative medical consortia, establish and improve the negotiation, assessment, risk sharing, reward and constraint mechanism between medical insurance agencies and medical institutions, and promote medic…				Policy:Total payment of medical insurance shall be implemented for vertical cooperative medical consortia.	Medical Resource
13	Hubei Province	15	Notice of the Provincial People's Government approving the report of the Provincial Development and Reform Commission on the National Economic and Social development plan of the province in 2022	2022-03-09	Hubei Provincial People's Government General Office	9-3	Accelerate the establishment of national medical centers in Tongji Hospital and Union Medical College Hospital, actively strive for national regional medical centers, and promote high-quality medical resources to sink to the grassroots and be close to the masses.			National regional medical center		Medical Resource
13	Hubei Province	16	The provincial medical reform leading group issued a notice on Deepening the pilot reform of the county Comprehensive medical and health system	2019-11-05	Hubei Province to deepen the reform of the medical and health system leading group	3-9	Promote resource sharing. Actively explore the establishment of open and shared imaging, ECG, pathological diagnosis, medical examination and other centers in the county to achieve efficient utilization of medical resources. Under the premise of maintaining the same name, nature, establishment, legal personality, responsibilities and tasks, and government input, the pilot areas will explore and p…			Medical community		Medical Resource
13	Hubei Province					4-13	Urban medical and health institutions are encouraged to connect with the medical community, and adopt various ways such as accredited trusteeship, talent sharing, technical support, and telemedicine to sink high-quality resources and improve the capacity and level of county-level medical and health services.	Urban medical and health institution,Medical community		Trusteeship,Talent sharing,Technical support,Telemedicine		Medical Resource
13	Hubei Province	17	Implementation opinions of the General Office of the Provincial People's Government on Further Strengthening livelihood security and improving public service satisfaction	2024-07-15	Hubei Provincial People's Government General Office	2-4	Focus on the problem of "difficult, expensive, and complicated to see a doctor", coordinate the construction of urban and rural medical service systems, drive the sinking of high-quality medical resources with the construction of a digitalized pathological service system, promote the expansion and balanced distribution of high-quality medical resources, and improve the medical experience.				Technology:Construction of digital intelligence pathology service system	Medical Resource
13	Hubei Province	18	The General Office of the Provincial People's Government issued a notice on the Implementation Plan for Deepening Reform and Promoting the Healthy Development of the Rural Medical and Health System	2024-05-31	Hubei Provincial People's Government General Office	2-3	Accelerate the deployment and application of digital technologies such as artificial intelligence and AI-assisted in grassroots diagnosis and treatment services, drive medical resources to sink with digital intelligence, and change "patient running errands" into "data running routes".				Technology:Artificial intelligence, AI-assisted and other digital technologies	Medical Resource
13	Hubei Province				Hubei Provincial People's Government General Office	4-7	Strengthen the performance management of the medical community, and guide resources and patients to sink to the rural two-level medical and health institutions.	Rural medical institutions				Medical resource、Patient
13	Hubei Province				Hubei Provincial People's Government General Office	4-8	We will improve the mechanism for matching support and assistance to urban and rural areas. Deepen the matching of medical and health care between urban and rural areas, and take guiding grassroots and sinking services as the basic responsibility of public hospitals above secondary level. Establish and improve the working mechanism of urban third-level hospitals to contract counties, second-level…	Urban tertiary hospital,County，Secondary hospital,Township，Township health center,Village		Pairing assistance:Expert dispatch, specialty co-construction, clinical teaching, remote collaboration, scientific research and project collaboration
14	Hunan Province	01	Notice on the issuance of the Implementation Plan for the Key livelihood issues of "Facilitating the People to seek Medical Treatment Nearby and Improving the Level of Grassroots Health Services"	2020-05-19	Hunan Provincial Health Commission, Hunan Provincial Department of Finance, Hunan Provincial Department of Human Resources and Social Security	5-2	All cities and states should increase the publicity of key livelihood facts of the provincial government, strive to stabilize the team of rural doctors, guide rural doctors to actively participate in the integration of rural health services, and participate in basic pension insurance according to regulations; General practitioners will be guided to work at the grassroots level, and on-the-job doc…					General medical practitionerr
14	Hunan Province					3-2-4-3	Select support. From hospitals at the county level and above to select general practitioners to work in township health centers for 1-2 years, the county and urban health administrative departments should introduce corresponding policies to ensure the treatment of selected doctors.	County-level and above medical institution,Township health center		Dispatch general practitioner
14	Hunan Province					3-2-4-4	Help each other. We will increase efforts by general practitioners in public hospitals at or above the county level to help grassroots medical and health institutions.	County-level and above medical institution,Primary		Pairing assistance
14	Hunan Province	02	Notice on the implementation plan of establishing and improving the Elderly Health Service system in Hunan Province	2021-03-22	Hunan Provincial Health Commission, Hunan Provincial Development and Reform Commission, Hunan Provincial Department of Education, Hunan Provincial Department of Civil Affairs, Hunan Provincial Department of Finance, Hunan Provincial Department of Human Resources and Social Security, Hunan Provincial Medical Insurance Bureau, Hunan Provincial Bureau of Traditional Chinese Medicine	3-3	We will carry out community and home-based TCM health services, and promote the extension of high-quality TCM resources to communities and families.					Traditional Chinese medicine resource
14	Hunan Province					3-4	Encourage the development of "Internet plus rehabilitation and nursing services", and promote rehabilitation and nursing services from hospitals to communities District, family extension.	Hospital,Community,Home				Rehabilitation and nursing services
14	Hunan Province	03	Notice on the issuance of Hunan Province to promote the implementation of family doctor contract services	2016-12-27	Hunan Provincial Medical Reform Office, Hunan Provincial Health and Family Planning Commission, Hunan Provincial Development and Reform Commission, Hunan Provincial Civil Affairs Department, Hunan Provincial Finance Department, Hunan Provincial Human Resources and Social Security Department, Hunan Provincial Administration of Traditional Chinese Medicine	5-1	Secondary or above hospitals and hospitals with matching support, business collaboration, and hospitals within the medical union should give a certain proportion of expert number sources to the family doctor team, reserve beds, and open green referral channels to facilitate the priority treatment and hospitalization of contracted residents.	Secondary and above hospital,Hospital in the medical alliance		Pairing assistance,Business collaboration
14	Hunan Province	04	Circular on the issuance of a number of policy measures to further strengthen the capacity building of primary medical and health services	2018-12-28	Health Commission of Hunan Province, Office of Institutional Establishment Commission of Hunan Provincial Party Committee, Human Resources and Social Security Department of Hunan Province, Department of Finance of Hunan Province, and Medical Security Bureau of Hunan Province	11	Guided by resource sharing and talent sinking, all localities are encouraged to establish a tight medical community in accordance with the principle of "risk sharing and benefit sharing", and improve relevant management, operation and assessment mechanisms.			Tight type county medical community		Medical Resource
14	Hunan Province	05	Implementation opinions of the General Office of Hunan Provincial People's Government on promoting the development of "Internet + Medical health"	2018-12-29	Hunan Provincial People's Government General Office	2-2-3	The provincial telemedicine information management platform should be built to promote the sinking of high-quality medical resources.				Technology:Provincial telemedicine information management platform	Medical Resource
14	Hunan Province	06	Opinions of the General Office of the People's Government of Hunan Province on Promoting high-quality Development of grassroots health undertakings	2021-12-27	Hunan Provincial People's Government General Office	2-1	Orderly promote the construction of a tight county medical community with county-level hospitals (including traditional Chinese medicine hospitals) as the leader, improve the capacity of county-level hospitals, strengthen the division of labor and cooperation and business integration between county-level hospitals and professional public health institutions, and give full play to the technical su…	County-level hospital（Traditional chinese medicine hospital）、Primary		Tight type county medical community		Medical Resource
14	Hunan Province	07	Implementation opinions of the General Office of Hunan Provincial People's Government on promoting the construction of hierarchical diagnosis and treatment system	2016-06-24	Hunan Provincial People's Government General Office	2-1-5	We will integrate and promote regional medical resource sharing. We will integrate the existing resources such as inspection, inspection and disinfection supply centers in secondary and above hospitals, and open them to grass-roots medical and health institutions and chronic disease medical institutions. Explore the establishment of independent regional medical examination institutions, pathologi…	Secondary and above hospital,Primary,Chronic disease medical institution				Medical Resource
14	Hunan Province					2-1-3	Through the establishment of medical consortia, matching support, and multi-point practice of doctors, doctors from urban second-level hospitals are encouraged to practice in multiple points of grass-roots medical and health institutions, or make regular visits and rounds, so as to improve grass-roots service capabilities.	Urban secondary and above hospital,Primary		Medical alliance,Pairing assistance,Multi-site practice, Make regular visits and rounds
14	Hunan Province					2-1-6	Accelerate the implementation of population health information construction, realize continuous records of electronic health records and electronic medical records, and information sharing among different levels and categories of medical institutions, and ensure smooth referral information. Improve the telemedicine service capacity, promote the vertical flow of medical resources by means of infor…	Secondary and above hospitals,Primary		Remote consultation, remote pathological diagnosis, remote imaging diagnosis, remote electrocardiogram diagnosis, remote training	Technology:Informatization	Medical Resource
14	Hunan Province					2-2-4	To improve the ability of grassroots medical and health services as the guidance, with business, technology, management, assets and other links, explore the establishment of medical consortia, matching support, entrusted management and management of a variety of division of labor and cooperation models, improve the management and operation mechanism.	Primary		Medical alliance,Pairing assistance,Trusteeship
14	Hunan Province	08	Implementation opinions of the General Office of Hunan Provincial People's Government on Promoting the construction and development of medical consortia	2017-09-25	Hunan Provincial People's Government General Office	2-1	Establish a variety of medical association models. 1. Establish provincial medical group. Provincial (including national ministries, the same below) medical institutions on the basis of the established long-term and stable matching support (help) relationship, through the trusteeship of county-level hospitals, the establishment of medical groups and other forms to lead the formation of medical co…	Medical institutions above the provincial level、County-level hospital 2.Secondary and above medical institutions、Community health service center、Nursing home、Specialized rehabilitation institution， 3.County public general hospital、Hospital of traditional Chinese medicine、Qualified maternity and child health care hospital、Township health center、Village clinic， National and provincial public hospit…		medical alliance: 1.Provincial medical group-Trusteeship, 2.Urban medical group, 3.County medical community, 4.Transregional specialist alliance, 5.Telemedicine collaboration network		Medical Resource
14	Hunan Province					2-3-2	Give full play to the leading role of tertiary public hospitals, and according to the disease spectrum and the diagnosis and treatment needs of key diseases in the region, medical personnel are dispatched to promote the sharing and sinking of high-quality medical resources through various ways such as joint construction of specialties, clinical teaching, business guidance, teaching rounds, scient…	Tertiary public hospital		Specialty co-construction, clinical teaching, business guidance, teaching rounds, scientific research and project collaboration		Medical Resource
14	Hunan Province					3-2	Explore the implementation of a variety of payment methods such as total medical insurance payment for the division of labor and cooperation models such as vertical cooperation and strengthen assessment, guide the formation of a smooth referral mechanism within the medical alliance, and promote the sinking of high-quality medical resources.			Medical alliance	Policy:We should implement various payment methods such as total payment of medical insurance and strengthen the assessment of vertical cooperation medical union and other division of labor cooperation modes.	Medical Resource
14	Hunan Province					3-4	Strengthen the assessment and institutional constraints, establish the assessment index system of the medical union, focus on the assessment of the medical union technology radiation driven, medical resources sinking, etc., not only the assessment of business volume, but also the sinking of medical resources in tertiary hospitals, the cooperation with grass-roots medical and health institutions, …			Medical alliance	Policy:Medical conjoined assessment index system	Medical Resource
14	Hunan Province	09	Notice of the General Office of the Hunan Provincial People's Government on issuing the Implementation Plan for Promoting High-quality Development of Public Hospitals in Hunan Province	2021-12-31	Hunan Provincial People's Government General Office	2-1	Construction of national medical Center and national regional medical center Support Xiangya Hospital of Central South University in establishing a National Medical Center, and carry out the pilot project of jointly building high-quality hospitals between the National Health Commission and the People's Government of Hunan Province. Centering on key specialties such as psychiatry, oncology, cardio…	Xiangya Hospital Central South University		National Medical center、National regional medical center		Medical Resource
14	Hunan Province					2-2	Provincial regional medical center construction Relying on the support of technical talents from National high-level hospitals, it plans to set up a number of provincial comprehensive and specialized regional medical centers for infectious diseases, trauma and major public health events. We will carry out research on diagnosis and treatment technologies for difficult and severe diseases, set up a…			Provincial regional medical centers		Medical Resource
14	Hunan Province	10	The General Office of Hunan Provincial People's Government issued a notice on the Implementation Plan for Further Improving the Medical and Health Service System	2023-10-24	Hunan Provincial People's Government General Office	2-2	4. Promote the construction of medical centers. Support Xiangya Hospital of Central South University to establish a comprehensive national medical center, Xiangya Second Hospital of Central South University to build a national psychiatric medical center and a national emergency medical rescue base, and actively establish a national regional medical center. Continue to promote the construction of …	Xiangya Hospital Central South University, Yueyang Central Hospital,Changde First People's Hospital,The First People's Hospital of Chenzhou,Hunan Medical University General Hospital		Medical center, Provincial regional medical Centre, Tight type county medical community：Urban medical group
14	Hunan Province	11	Hunan Province to promote the comprehensive reform of county-level public hospitals implementation opinions	2014-12-23	Health and Family Planning Commission of Hunan Province, Department of Finance of Hunan Province, Office of Institutional Establishment Commission of Hunan Province, Development and Reform Commission of Hunan Province, Human Resources and Social Security Department of Hunan Province	3-7-2	Relying on county-level public hospitals, establish a remote consultation system for grass-roots medical and health institutions, and establish a remote consultation network with third-level urban hospitals that undertake matching support tasks, carry out vertical technical cooperation, facilitate the masses to seek medical treatment, and improve comprehensive service capabilities.	County public hospital,Primary,Urban tertiary hospital		Establish remote consultation system, establish remote consultation network	Technology:A remote consultation network has been established in urban tertiary hospitals	Medical Resource
14	Hunan Province					3-8-1	Promote vertical flow of medical resources. Establish a long-term and stable division of labor and cooperation mechanism between county-level public hospitals, grass-roots medical and health institutions, and urban hospitals in various ways. County-level public hospitals should strengthen the technical assistance guidance and personnel training of grass-roots medical and health institutions, impr…	Urban tertiary, hospitalCounty public hospital,Primary		Technical assistance,Talent cultivation，Expert team support	Policy:We will improve the system of sending key doctors to township health centers on a rotating basis.	Medical Resource
15	Guangdong Province	01	Notice on issuing Guidelines for the Construction of Medical Union in Guangdong Province (trial)	2018-11-23	Guangdong Provincial Health Commission	2-2-6	It is necessary to include the sinking of medical resources in tertiary hospitals, the proportion of helping and treating grassroots medical and health institutions, the proportion of two-way referral, and the improvement of residents' health indicators into the assessment indicators of medical association.	Tertiary hospital,Primary		Medical alliance	Policy:The sinking of medical resources in tertiary hospitals, the proportion of assistance to primary medical and health institutions, the proportion of two-way referral, and the improvement of residents' health indicators are included in the assessment indicators of medical association.	Medical Resource
15	Guangdong Province					2-2-7	Construction of regional medical centers. Establish regional medical centers with municipal or district (county) level lead hospitals as the leaders, optimize and improve regional medical service capabilities, improve the accessibility of medical and health services and residents' compliance with nearby medical treatment, and reduce the flow of patients across provinces, cities (districts) and co…	Municipal or region(county) level hospital		Regional medical center，Specialist league		Medical Resource
15	Guangdong Province					2-3-9	Realize the double sinking of resources and talents. To promote the sharing of high-quality medical resources and sinking at the grassroots level, the lead hospital to send management teams and expert teams to other member units of the medical consortium, in principle, at least 5 people a week to each township health center (community service center) to carry out work, and the insufficient medica…	The lead hospital,Other members of the medical Union		Send management team and expert team, set up specialized outpatient, study		Medical resource、Personnel
15	Guangdong Province					2-3-10	We should attach importance to the "double base" services of basic medical care and basic public health. Strengthen the leading role of community basic medical care and its driving role in basic public health and essential drugs. Integrate the three-part function of the "prevention and treatment tube" for chronic diseases, focus on promoting the realization of community diagnosis and health manag…
15	Guangdong Province					2-3-11	It will be accelerated in the medical community. Use Internet technology to promote convenient medical services, including online booking, mobile payment, bedside settlement, medical reminder, information push, etc. Integrate residents' electronic health records, and realize the interconnection of electronic medical record information systems of medical groups or medical institutions in the medic…			Medical alliance	Policy:1.Information construction in the medical alliance.2.The electronic medical record information system is interconnected.3.Internet + Health care	Medical Resource
15	Guangdong Province					2-4-14	We will implement incentives and constraints for total advance, balance retention, reasonable overspending sharing, ensure that high-quality resources effectively sink to the grassroots, and establish a unified medical insurance settlement system within the medical community. Pricing policies for Internet medical services will be improved, and telemedicine services will be covered by medical insu…			Medical alliance	Policy:1.We will implement incentives and constraints for total advance, balance retention, reasonable overspending sharing, ensure that high-quality resources effectively sink to the grassroots, and establish a unified medical insurance settlement system within the medical community. 2.Pricing policies for Internet medical services will be improved, and telemedicine services will be covered by m…	Medical Resource
15	Guangdong Province					2-5-18	Formulate the Comprehensive Performance Appraisal Index System of Guangdong Medical Union, focusing on the sinking of quality medical resources in the lead hospital, the number and proportion of two-way referrals and health indicators into the assessment indicators, strengthen the regular assessment and notification of the promotion of the construction of medical union in various regions, so as t…			Medical alliance	Policy:Comprehensive performance appraisal index system of medical alliance	Medical Resource
15	Guangdong Province	02	Notice of the General Office of the Guangdong Provincial People's Government on the issuance of the Implementation Plan for Strengthening the Construction of a Compact County Medical and Health Community in Guangdong Province	2019-10-13	General Office of Guangdong Provincial People's Government	3-1	Top three public hospitals should effectively implement the main responsibility of helping, and improve the medical quality and technical level of county-level public hospitals by means of hosting, specialty co-construction, clinical teaching, business guidance, remote diagnosis and treatment, teaching rounds, scientific research and project collaboration. The backbone medical personnel should br…	Tertiary public grade A hospital,County-level public hospital		Trusteeship, specialty co-construction, clinical teaching, business guidance, remote diagnosis and treatment, teaching rounds, scientific research and project collaboration		Medical Resource
15	Guangdong Province					3-2	In the county medical community, county-level medical and health institutions should help and drive the development of town and village medical and health institutions step by step through talent, technology and resources, so as to achieve the overall improvement of the service capacity of the county medical community.	County-level medical institution,Township and village medical institutions		County medical community		Personnel、 Technology、 Resource
15	Guangdong Province					3-4	Efforts should be made to promote the rational and orderly flow of medical personnel in county medical communities, with the focus on sinking to town and village level medical and health institutions.	Medical and health institutions in the county medical community				Personnel
15	Guangdong Province					3-5	In accordance with the requirements of "allowing medical and health institutions to break through the current wage regulation level of public institutions, allowing medical service income to deduct costs and withdraw various funds according to regulations, which are mainly used for personnel rewards", implementing the performance-based wage policy of grass-roots medical and health institutions, a…			County medical community	Policy:We will implement the performance-based pay policy in community-level medical and health institutions	Personnel
15	Guangdong Province					3-11	We will establish and improve a monitoring and evaluation system, focusing on the improvement of community-level medical and health services, the sinking of high-quality medical and health resources, the use of medical insurance funds, and the implementation of public health tasks. Increase the weight of indicators such as county hospitalization rate and consultation rate, the proportion of grass…					Medical Resource
15	Guangdong Province					1-3-1	Support hospitals and recipient hospitals to carry out talent "group" assistance, support hospitals according to the needs of the recipient hospital construction, each team of 5 people, composed of 1 team leader and 4 team members, resident in the recipient hospital, participate in the management and discipline construction of the recipient hospital. At the same time, support hospitals regularly …	Support hospital,Assisted hospital		Talent "group" assistance:discipline construction，technical flexibility help，receiving hospital staff to follow the class to learn and jointly carry out research projects
15	Guangdong Province	03	Notice of the General Office of the Guangdong Provincial People's Government on issuing the Implementation Plan for Further Improving the Medical and Health Service System of Guangdong Province	2023-10-25	General Office of Guangdong Provincial People's Government	2-4	Promote the cooperation in the segmentation area, continue to implement the "group" type of tight support for county-level public hospitals in the top three hospitals, train localized medical talents for the county, and improve the medical service ability and management level. Relying on the provincial diagnosis and treatment quality control center platform, we will carry out the sinking action o…	Tertiary grade A hospital,County-level public hospital		Group help and support		Medical Resource
15	Guangdong Province					2-5	In-depth implementation of high-level hospitals cross-regional "one-to-one" intensive assistance projects to drive the improvement of municipal medical level in the east, west and north of Guangdong. In order to meet the clinical needs of major diseases, by 2025, the construction of no less than 95 national clinical key specialties and 630 provincial clinical key specialties.	High-level hospital,Municipal medical and health institutions in the east and west of Guangdong		"One to one" intensive help:Provincial key clinical specialty
15	Guangdong Province					3-7	Establish and improve the working mechanism for clinicians in second - and third-level general hospitals to participate in family doctor contract services at grassroots level. In principle, the lead hospital of the compact medical Union should at least 30% of the outpatient number source and 1/4 of the inpatient beds to the family doctor contract service team or grassroots medical and health inst…	Secondary and tertiary general hospitals,Primary,Family doctor contracted service team		Tight type medical alliance:participate in the family doctor contract service		Clinic Number Source、Inpatient bed
15	Guangdong Province					3-9	Establish and improve the benefit sharing and incentive distribution mechanism between general hospitals and grass-roots medical and health institutions within the medical community, improve the performance appraisal based on the medical community, and guide medical and health resources and patients to sink to the township and village medical and health institutions.	General Hospital of the Medical Community,Primary			Policy:Establish and improve the benefit sharing and incentive distribution mechanism between general hospitals and grass-roots medical and health institutions within the medical community, and improve the performance appraisal based on the medical community	Medical Resource
15	Guangdong Province	04	Notice of the General Office of the Guangdong Provincial People's Government on issuing several opinions on Comprehensively Deepening the Comprehensive Reform of county-level public Hospitals in Guangdong Province	2015-11-11	General Office of Guangdong Provincial People's Government	2-9	We will promote the development of medical cooperation, county-town integration, online and mobile medical services, and other medical services, and guide quality medical resources to the grassroots level. Speed up the establishment of the Pearl River Delta 6 cities to support 8 cities in the east and northwest of Guangdong, 41 city third-level public hospitals to support 58 county people's hospi…	6 cities in the Pearl River Delta-East and northwest of Guangdong 8 cities，41 urban tertiary public hospitals-58 county people's hospitals,23 urban tertiary public traditional Chinese medicine hospitals-56 county traditional Chinese medicine hospitals		Dispatch management personnel and business backbone		Medical Resource
15	Guangdong Province					2-10	Encourage vertical collaboration through various forms such as cooperation, trusteeship and reorganization.			Cooperation, trusteeship, restructuring		Medical Resource
15	Guangdong Province	05	The General Office of the Guangdong Provincial People's Government issued a notice on the recent Key tasks of Deepening the reform of the medical and Health system in Guangdong Province	2021-08-04	General Office of Guangdong Provincial People's Government	2-7	We will promote the expansion and balanced distribution of high-quality medical resources. Continue to promote the construction of 50 high-level hospitals, rely on high-level hospitals to promote the construction of national medical center and national regional medical center, and strive for more regional medical center construction projects of professional categories to settle in Guangdong. The …	High-level hospital		National Medical center、National regional medical center		Medical Resource
15	Guangdong Province					2-8	We will promote the development of medical consortia. Strengthen the government-led external governance and supervision mechanism of county medical communities, and fully delegate human rights, management power, and internal distribution power to county medical communities by city and county governments. Improve the internal operation mechanism, lead the hospital to be responsible for the unified…			medical alliance	Policy:Improve the internal performance evaluation and performance distribution of the medical alliance, and improve the two-way referral mechanism.	Medical Resource
15	Guangdong Province					2-9	Further improve the long-term mechanism of "group" support for county-level hospitals in third-level public hospitals, and explore the establishment of an organic integration mechanism of "group" support and county medical community.	Tertiary public hospital,County-level hospital		"Group" help,County medical community
15	Guangdong Province	06	Notice of the General Office of the Guangdong Provincial People's Government on issuing a Three-year Implementation Plan (2020-2022) for Promoting New Infrastructure construction in Guangdong Province	2020-10-20	General Office of Guangdong Provincial People's Government	2-3-5	A telemedicine service system will be established for medical and health institutions at the provincial, city, county, town and village levels, and services such as remote consultation, medical imaging and surgical guidance will be provided to promote quality medical resources.	Provincial-Municipal-County-Township-Village		Telemedicine service system:Remote consultation, medical imaging, surgical guidance		Medical Resource
15	Guangdong Province	07	Notice of the General Office of the Guangdong Provincial People's Government on issuing the Implementation Plan for Promoting the Construction and Development of Medical consortia in Guangdong Province	2017-06-30	General Office of Guangdong Provincial People's Government	2-5	On the basis of the established peer-to-peer support relationship, medical associations are established through various forms such as county-level hospitals in the trustement area, and third-level public hospitals are encouraged to send management teams and expert teams to county-level hospitals, focusing on helping to improve the medical service capabilities and levels of county-level hospitals.	Tertiary public hospital,hospital		Pairing assistance,Medical alliance-Trusteeship
15	Guangdong Province					4-1	Promote the orderly flow of human resources. Unified allocation of resources and overall allocation of salaries within the medical Union. The third-level public hospitals in Guangzhou and Shenzhen or large hospitals with strong business should take the initiative to sink excellent medical personnel and high-quality medical resources to grass-roots medical and health institutions through the const…	Guangzhou, Shenzhen tertiary public hospital or large hospital with strong business，Primary		Hospital group,Dispatch professional technical and management personnel		Personnel
15	Guangdong Province					4-2	Promote information sharing. We will accelerate the construction of a comprehensive national health information management platform and a management information system for primary medical and health institutions in Guangdong Province, promote the continuous recording of electronic health records and electronic medical records and the interconnection of diagnosis and treatment information within t…	Secondary and tertiary medical institutions, Township health center,Community health service center		medical alliance	Technology:Guangdong national health information integrated management platform and grass-roots medical and health institutions management information system. Policy:Telemedicine billing and payment policy.
15	Guangdong Province					4-3	Promote service sharing. Relying on the superior resources of imaging, testing, pathology, ECG diagnosis and other leading units in the medical Consortium, regional medical imaging centers, inspection and testing centers, disinfection supply centers, logistics service centers, etc., are established to achieve integration of service supply, homogenization of medical quality control and mutual reco…			medical alliance
15	Guangdong Province					5-4	The provincial Health and Family Planning Commission should pay close attention to the establishment of the medical union assessment index system under the inspection and assessment framework of the province's deepening of the reform of the medical and health system, focusing on the assessment of the medical union technology radiation drive, medical resources sinking, not just the assessment of b…	Tertiary hospital、Primary			Policy:Medical alliance assessment index system	Medical Resource
15	Guangdong Province	08	The General Office of the Guangdong Provincial People's Government issued a notice on the "Twelfth Five-Year Plan" for the development of health services in Guangdong Province	2021-07-13	General Office of Guangdong Provincial People's Government	3-2-5	Improve the functions and responsibilities of all types of medical institutions at all levels, optimize the layout and structure of all types of hospitals, and guide high-quality medical resources to sink. We will continue to carry out the work of matching tertiary hospitals to support secondary hospitals and hospitals above prefecture-level cities to support township health centers, improve the …	Tertiary hospital、Secondary hospital、Township health center		Pairing assistance		Medical Resource
15	Guangdong Province	09	Guangdong medical and health service system "14th Five-Year Plan"	2022-08-25	Guangdong Provincial Health Commission, Guangdong Provincial Development and Reform Commission	5-0	We will implement the medical and health construction Highland project, concentrate superior resources of high-level hospitals, promote the construction of national medical Center, national Regional Medical Center and Guangdong International Medical Center, improve the medical service capacity of cities and counties, promote the coordinated development of social medical services, promote the expa…			National Medical center,National regional medical center,Construction of Guangdong International Medical Center		Medical Resource
15	Guangdong Province					5-2	At the same time, the implementation of the high-level hospital cross-regional linkage "one-to-one" tight assistance project will give full play to the advantages of top-ranked high-level hospitals in hospital personnel, technology, brand and other advantages, further improve the diagnosis and treatment service capacity of east, west and North Guangdong, and promote the expansion and balanced dev…	High-level hospital		"One to one" intensive help		Medical Resource
15	Guangdong Province					8-4-1	Establish and improve the technical support system for occupational disease prevention and control at the provincial, city and county levels and extend it to the primary medical and health institutions, organize the implementation of the pair of occupational disease prevention and control institutions and the standardized construction of occupational disease prevention and control institutions, a…	Provincial-Municipal-County,Primary
15	Guangdong Province					9-5	Continue to improve the construction of the province's telemedicine service system, give full play to the role of telemedicine in primary medical services, guide the center of gravity to move down, resources to sink, and orderly promote graded diagnosis and treatment.					Medical Resource
15	Guangdong Province					11-1-1	Continue to improve the performance appraisal mechanism of public hospitals, focusing on the assessment of medical quality, operational efficiency, sustainable development, satisfaction evaluation, etc. Improve the comprehensive performance appraisal system of urban medical groups and county medical communities, highlighting the sinking of medical resources, the improvement of grass-roots service…			Urban medical group、County medical community	Policy:Comprehensive performance appraisal system of city medical group and county medical community.	Medical Resource
15	Guangdong Province	10	There are 2 operating guidelines for the operation of joint outpatient and joint ward in the compact county medical community of Guangdong Province (trial)	2021-07-06	Guangdong Provincial Health Association office	2-3-1	Each county can select a number of township health centers according to the size and geographical location of the county, and set up joint wards to continuously improve the service capacity of sinking (downward transfer) diseases. The number of beds in the selected joint ward of each township branch can be set up 5-10 according to the downward transfer needs of county-level hospitals and the numb…	County-level hospital、Township health center		County medical community
15	Guangdong Province					2-3-2	County medical community will sink high-quality medical resources to promote the operation of joint wards. The county medical community sends doctors with intermediate titles and above from county-level hospitals to serve as ward directors in the joint wards, and sends senior residents to live in the joint wards to lead residents in township branches to undertake joint ward rounds and diagnosis a…	County-level hospital,Combined ward		County medical community		Medical Resource
15	Guangdong Province					4-1-6	County-level hospitals provide corresponding support to township branch hospitals, provide necessary medical equipment, and promote the overall improvement of the medical level and service of township branch hospitals.	County-level hospital,Township branch
15	Guangdong Province	11	Implementation Plan for Comprehensively Improving the Comprehensive Capacity of county-level Hospitals in Guangdong Province (2019-2021)	2019-04-03	Guangdong Provincial Health Commission, Guangdong Provincial Bureau of Traditional Chinese Medicine	3-2-3	Improve the personnel system within the county, the total number of personnel by the medical community overall use, and sink resources to township health centers, personnel to implement post management.	County-level hospital、Township health center		County medical community	Policy:County-level hospitals provide corresponding support to township branches and provide necessary medical equipment.	Total authorized strength
15	Guangdong Province					3-4-6	Strengthen technical cooperation with tertiary hospitals, adopt the methods of co-construction of medical union, matching help, special training, trusteing, etc., and select 3-5 items from the provincial and municipal appropriate technology database for promotion and application every year. Make full use of the video network platform of TCM appropriate technology promotion in Guangdong Province t…
[truncated: 504 more rows]

## Sheet: 各级文件编码赋值
赋值	省、自治区、直辖市	文件数	政策条数
10	江西省	15	19
11	山东省	21	28
12	河南省	11	27
13	湖北省	18	43
14	湖南省	11	22
15	广东省	18	53
16	海南省	19	49
17	四川省	26	55
18	贵州省	2	7
19	云南省	18	35
20	陕西省	18	35
21	甘肃省	37	77
22	青海省	19	44
23	内蒙古自治区	16	27
24	广西壮族自治区	19	35
25	西藏自治区	6	7
26	宁夏回族自治区	6	12
27	新疆市	1	1
28	北京市	22	29
29	天津市	16	30
30	上海市	29	38
31	重庆市	18	36
01	河北省	28	41
02	山西省	28	40
03	辽宁省	12	16
[truncated: 9 more rows]

## Sheet: 时间分布
		2009	2010	2011	2012	2013	2014	2015	2016	2017	2018	2019	2020	2021	2022	2023	2024
[truncated: 33 more rows]

[truncated: 1 more sheets: C_Timeline]
