# Supplementary material for: How to strengthen primary health care? An exploratory study on the policy of vertical integration of high-quality medical resources based on symbiosis theory
Source: Front Public Health. 2025 May 14;13:1578712. doi: 10.3389/fpubh.2025.1578712 (PMC12116632; doi:10.3389/fpubh.2025.1578712)
Supplement: Supplementary file 2 [file Table_2.XLSX]

## Sheet: Custom dictionary
Number	Words
01	Cancer prevention and control of resource
02	Hospice service
03	Hydatid disease prevention and control of resources
04	Urban secondary hospital
05	Urban tertiary public hospital
06	City Medical alliance
07	Urban medical group
08	Village clinic
09	Pairing assistance
10	Multipoint practice
11	Pediatric national regional medical center
12	Pediatric medical alliance
13	Pediatric department medical resource
14	Children's medical resource
15	Pediatric specialist alliance
16	Secondary and above medical institutions
17	Gynaecology and obstetrics medical resource
18	Gynecology and obstetrics spelcialist alliance
19	Maternal and child health care medical resources
20	Maternal and child care service centre
21	The national key clinical speciality vocational school
22	National Medical center
23	Internet hospital
24	Nursing home
25	Nursing spelcialist alliance
26	Nursing resource
27	Traditional Chinese medicine hall of primary medical and health institutions
28	Technical assistance
29	Family doctor contracted service team
30	Examination and treatment program
31	Health management service
32	Health elderly care resource
33	Tight type urban medical group
34	Tight type county medical community
35	Mental health professional institutions
36	Mental health resources
37	Rehabilitation and nursing services
38	Rehabilitation medical resources
39	Department co-construction
40	Stomatologist
41	Stomatological hospital
42	Chronic disease, special disease clinic
43	Chronic disease medical institution
44	Chronic disease diagnosis and treatment
45	Clinic Number Source
46	Private hospital
47	Remote areas
48	County hospitals in poor counties
49	General clinic
50	The lead hospital
51	Regional medical centers
52	General medical practitioner
53	Talent cultivation
54	Personnel
55	Total authorized strength
56	Tertiary hospital
57	Community health service institution
58	Community health service center
59	Provincial and municipal tertiary hospitals
60	Unified management
61	County (city) general hospital
62	County-level hospital
63	County medical community
64	County medical alliance
65	Township health center
66	Itinerant treatment
67	Drug
68	Pharmacist
69	Pharmaceutical service
70	Trusteeship
71	Drug that is covered by medical insurance
72	Medical community
73	Medical alliance
74	Medical Resource
75	Medical official
76	Medical and nursing institutions
77	Epidemic prevention and control force
78	Telemedicine service
79	Telemedicine service platform
80	Telemedicine collaboration network
81	Government-run township health centers
82	Practicing physician
83	Smart medical care
84	Traditional Chinese Medicine nursing service
85	Geriatrics department of traditional Chinese medicine health resource
86	Chinese medicine geriatric disease advantage specialty
87	Traditional Chinese medicine regional medical alliance
88	Traditional Chinese medicine resource
89	Traditional chinese medicine hospital
90	Traditional Chinese Medicine Specialist Alliance
91	Traditional Chinese medicine medical institution
92	Tumor diagnosis and treatment resource
93	Key speciality
94	Critical Care Medicine
95	Inpatient bed
96	Expert
97	Expert clinic number source
98	Specialist league
99	Specialized hospital
100	Specialized disease resources
101	Specialized rehabilitation institution
102	Group help support
103	Transregional specialist alliance
104	Specialized hospital
105	Ophthalmology hospital
106	The geriatrics Specialist Alliance
107	Major diseases and shortage of medical resources specialist alliance
108	Out on a call
109	Teletreat
110	Establish the evaluation index system of medical association
111	Community-based rehabilitation service institution
112	Pursue advanced studies
